# Supplementary material for: SEC24C deficiency causes trafficking and glycosylation abnormalities in an epileptic encephalopathy with cataracts and dyserythropoeisis
Source: JCI Insight. 2025 Mar 25;10(9):e173484. doi: 10.1172/jci.insight.173484 (PMC12128993; doi:10.1172/jci.insight.173484)
Supplement: Supplemental data set 3 [file jciinsight-10-173484-s118.xlsx]

## Sheet: Sheet 1
ID	Description	GeneRatio	BgRatio	pvalue	p.adjust	qvalue	geneID	Count
hsa03040	Spliceosome	88/2125	129/6092	6.93421e-15	2.33683e-12	2.24084e-12	PPIH/RBMX/HNRNPM/ALYREF/HNRNPA3/MAGOH/TCERG1/LSM3/HNRNPC/LSM4/SNRPA/SRSF2/SRSF3/SNRPE/SNRPG/WBP11/SNRPB/HNRNPU/SF3A3/RBM22/RBM8A/TRA2B/U2AF2/LSM2/LSM5/RBM17/SF3A2/PRPF19/PRPF3/SRSF1/SNRNP40/SART1/PRPF4/SF3B4/SNRPC/PCBP1/SRSF7/PRPF38A/HNRNPA1/PHF5A/SNRPD1/SNRPD3/ISY1/PRPF31/NCBP1/DDX23/CDC5L/MAGOHB/SF3B2/FUS/SNRPB2/SNRNP200/PUF60/SF3B3/HNRNPK/DHX38/USP39/DDX46/SNRPA1/CCDC12/DHX8/SNRPF/SMNDC1/DHX16…	88
hsa03030	DNA replication	31/2125	35/6092	5.8861e-11	9.91807e-09	9.51069e-09	RPA3/RNASEH2A/LIG1/RFC5/RNASEH2C/POLD4/RPA1/POLE3/POLA2/RFC2/MCM5/POLD2/POLE/RNASEH2B/MCM7/RFC3/POLE2/RFC4/PRIM1/DNA2/POLA1/PCNA/FEN1/POLD1/MCM2/MCM4/MCM3/MCM6/RNASEH1/POLD3/RFC1	31
hsa03013	Nucleocytoplasmic transport	65/2125	100/6092	6.11851e-10	6.87312e-08	6.59081e-08	ALYREF/NUP37/MAGOH/KPNA2/AAAS/NUP93/IPO9/NUP107/RBM8A/NUP54/POM121C/TNPO3/RAE1/SRRM1/NUP35/NUP88/GLE1/NUP85/XPO1/NUP188/RANGAP1/NDC1/SUMO3/RAN/NUP205/NCBP1/POM121/NUP62/CASC3/NUP155/MAGOHB/CSE1L/KPNA1/NUP153/NUP43/KPNB1/NUP98/UBE2I/RNPS1/XPO7/NXT1/NUP214/NUP58/NUP160/SUMO2/IPO11/RANBP17/NXT2/EIF4A3/THOC3/KPNA5/EEF1A1/XPO4/SAP18/IPO4/EEF1A2/DDX19B/DDX39B/NUP133/THOC6/PNN/KPNA3/NXF3/THOC1/IPO5	65
hsa04110	Cell cycle	88/2125	153/6092	5.95782e-09	5.01947e-07	4.81329e-07	CDKN2C/CDKN1A/MAD2L2/PTTG1/CCNB2/CDC14B/DBF4B/CCNB1/CDC20/CDC25C/SGO1/NDC80/ORC2/PPP2R5D/PLK1/ESPL1/BUB1/YWHAQ/PPP2CA/AURKB/FZR1/TRIP13/BUB1B/MTBP/MAD2L1/CHEK1/FBXO5/DBF4/CCNA2/BUB3/YWHAH/CDKN2D/MAD1L1/YWHAE/CDK2/CDK1/RAD21/TTK/TGFB2/ANAPC1/TICRR/MCM5/RBL1/ANAPC7/MDM2/ORC1/CDT1/PKMYT1/MCM7/KNL1/CDCA5/CDC7/CDC45/ANAPC15/CDC27/PCNA/ESCO2/ORC6/PPP2R5B/HDAC2/DDX11/RBX1/TFDP1/CUL1/MCM2/MCM4/HDAC1/MCM3…	88
hsa03050	Proteasome	29/2125	43/6092	1.2933e-05	0.000871682	0.000835878	PSMC5/PSMA4/PSMC3/PSMB7/PSMB3/PSMD12/PSMD9/PSMA7/PSMA2/PSMD11/PSMC6/PSMD4/PSMA3/PSMC1/PSMD3/PSMD7/ADRM1/PSMD1/PSMB2/PSMD13/PSMD2/PSMA5/PSMD14/PSMC4/PSMA1/PSMA6/PSMD6/PSMB10/PSME1	29
hsa03410	Base excision repair	28/2125	43/6092	4.87625e-05	0.00273882	0.00262633	HMGB1/XRCC1/PARP1/LIG1/RFC5/PARP2/NEIL3/POLD4/TDP1/POLE3/RFC2/POLD2/POLE/LIG3/RFC3/POLE2/RFC4/OGG1/MBD4/PCNA/FEN1/POLD1/MUTYH/APEX1/POLL/MPG/POLD3/RFC1	28
hsa03440	Homologous recombination	26/2125	40/6092	9.50758e-05	0.00457722	0.00438921	RPA3/EME1/MUS81/RAD51/POLD4/RAD54B/RPA1/BLM/RAD54L/TOPBP1/POLD2/RAD51D/RAD51B/XRCC3/BRCA1/BARD1/XRCC2/RAD51C/POLD1/BRIP1/NBN/BRCA2/BABAM1/BABAM2/MRE11/POLD3	26
hsa03015	mRNA surveillance pathway	47/2125	86/6092	0.000123148	0.0051876	0.00497452	ALYREF/MAGOH/DAZAP1/PPP2R5D/TARDBP/CPSF6/PPP2CA/CSTF2/RBM8A/CSTF3/CPSF7/SRRM1/CPSF3/GLE1/FIP1L1/HBS1L/NCBP1/CASC3/MAGOHB/CSTF2T/FUS/PPP1CA/NUDT21/SMG7/RNPS1/NXT1/PPP1CC/WDR82/CSTF1/PPP2R5B/PPP2R3A/NXT2/EIF4A3/PABPN1/RNMT/GSPT1/CPSF2/SAP18/WDR33/DDX19B/CLP1/PPP2R2C/DDX39B/CPSF4/PNN/NXF3/PPP2R2D	47
hsa04114	Oocyte meiosis	59/2125	116/6092	0.000259958	0.00973398	0.00933416	MAD2L2/PTTG1/CCNB2/CCNB1/CDC20/CDC25C/SGO1/PPP2R5D/PLK1/ESPL1/FBXO43/BUB1/YWHAQ/PPP2CA/AURKA/MAD2L1/FBXO5/YWHAH/MAD1L1/YWHAE/CDK2/CDK1/ANAPC1/ADCY8/ANAPC7/SPDYE6/PKMYT1/PPP1CA/CALML6/SPDYE2B/CALM3/CALML4/IGF1R/ANAPC15/PPP1CC/CDC27/ITPR1/CAMK2G/PPP2R5B/MAPK3/RBX1/CUL1/ADCY2/SPDYE16/CPEB4/ADCY6/SMC1A/ITPR3/PRKACA/ANAPC5/CPEB2/CAMK2D/CDC23/CALM1/PPP3R1/ANAPC11/ADCY3/BTRC/RPS6KA2	59
hsa03008	Ribosome biogenesis in eukaryotes	40/2125	76/6092	0.00105404	0.03245	0.0311172	PWP2/FBL/GAR1/REXO5/RRP7A/NHP2/RPP30/NOP58/TCOF1/SPATA5/DKC1/POP4/XPO1/RAN/POP5/POP1/RIOK1/FCF1/GNL2/BMS1/NOP56/POP7/UTP6/NXT1/WDR3/REXO1/RPP25/UTP18/UTP14A/UTP15/NXT2/LSG1/DROSHA/NVL/RPP40/IMP4/MPHOSPH10/GTPBP4/NXF3/EMG1	40
hsa03420	Nucleotide excision repair	33/2125	60/6092	0.0010592	0.03245	0.0311172	RPA3/LIG1/RFC5/GTF2H1/POLR2J3/POLR2G/CUL4B/POLD4/RPA1/POLE3/RFC2/POLD2/POLE/POLR2D/RFC3/POLE2/RFC4/RAD23A/POLR2K/MNAT1/POLR2J2/PCNA/POLD1/POLR2J/RBX1/POLR2C/POLR2F/RAD23B/GTF2H4/GTF2H3/POLD3/RFC1/DDB2	33
hsa03430	Mismatch repair	15/2125	22/6092	0.00147236	0.0413487	0.0396503	RPA3/LIG1/RFC5/POLD4/RPA1/RFC2/POLD2/RFC3/RFC4/EXO1/PCNA/POLD1/MSH2/POLD3/RFC1	15
hsa05202	Transcriptional misregulation in cancer	64/2125	139/6092	0.00390309	0.100315	0.0961948	CDKN2C/CDKN1A/NSD2/PAX3/NUPR1/PPARG/BCL2L1/TAF15/FOXO1/H3-3B/BCL6/TCF3/GRIA3/IL6/LYL1/CCNA2/H3-3A/JUP/WNT16/PDGFA/AFF1/MEIS1/MDM2/CEBPB/FUS/PML/RXRA/ARNT2/FLI1/IGFBP3/IGF1R/SIX1/MEF2C/ETV4/EWSR1/ETV6/CD14/HDAC2/HDAC1/SMAD1/SIN3A/BCL11B/HOXA11/LMO2/TGFBR2/RARA/SUPT3H/PER2/DOT1L/BIRC2/NGFR/CXCL8/SIX4/DDIT3/RUNX1T1/HOXA9/CCND2/ZBTB17/CDK14/ETV7/H3C10/SS18/HOXA10/DDB2	64
hsa03460	Fanconi anemia pathway	27/2125	50/6092	0.0041674	0.100315	0.0961948	RPA3/FANCD2/CENPS/EME1/UBE2T/MUS81/HES1/RAD51/ATRIP/RMI1/FANCG/RPA1/BLM/FANCI/BRCA1/USP1/TELO2/FANCE/RAD51C/FANCM/FAAP24/FANCA/FANCB/SLX4/BRIP1/BRCA2/CENPX	27
hsa03450	Non-homologous end-joining	9/2125	12/6092	0.00542571	0.121898	0.116891	XRCC6/XRCC5/FEN1/NHEJ1/DCLRE1C/XRCC4/PRKDC/POLL/MRE11	9
hsa04142	Lysosome	56/2125	121/6092	0.00585463	0.123313	0.118248	CTSF/CTSK/LITAF/TPP1/FUCA1/IDUA/CTSA/GAA/HEXA/MAN2B1/GNS/ASAH1/NAGLU/ATP6V0A1/GNPTAB/MANBA/CTNS/CTSD/DNASE2/IGF2R/SLC17A5/PSAP/ABCA2/SGSH/LAMP1/IDS/GUSB/CLN5/ARSA/AP1S2/LIPA/NPC2/SORT1/PPT1/GALC/NEU1/ARSG/GNPTG/GLB1/AP4B1/CTSO/LAPTM4A/MCOLN1/AP1S1/CTSB/LAMP2/CLN3/AP1S3/HGSNAT/GBA1/ARSB/NCOA7/CTSH/ABCB9/PLA2G15/GALNS	56
hsa05014	Amyotrophic lateral sclerosis	129/2125	310/6092	0.0068228	0.134985	0.12944	HNRNPA2B1/GPX3/SQSTM1/ALYREF/TUBB4B/HNRNPA3/NUP37/TARDBP/MAP1LC3B/BCL2L1/NUP93/PSMC5/SRSF3/NUP107/PSMA4/NUP54/POM121C/UBQLN4/RAE1/PINK1/PRKN/OPTN/NUP35/RAB8A/TRAF2/NDUFA6/PSMC3/WIPI1/NUP88/GLE1/KLC4/SRSF7/NUP85/HNRNPA1/NEFH/TUBA1B/NUP188/PSMB7/NDC1/PSMB3/NUP205/PSMD12/PSMD9/NCBP1/POM121/NUP62/PSMA7/ATP5PO/NUP155/PSMA2/FUS/DNAH1/PSMD11/TUBA1C/NUP153/PSMC6/NUP43/PSMD4/NUP98/PIK3R4/CYC1/APAF1/UQCRFS…	129
hsa05017	Spinocerebellar ataxia	58/2125	127/6092	0.00720986	0.134985	0.12944	PSMC5/VDAC3/PLCB4/FGF14/PSMA4/GRIA3/NFYA/TRAF2/PSMC3/WIPI1/AKT1/KAT5/PSMB7/PSMB3/PSMD12/PSMD9/PSMA7/PLCB3/PSMA2/RORA/GRIN3B/PSMD11/PSMC6/NOP56/PSMD4/PIK3R4/ATXN1/PSMA3/PSMC1/PSMD3/PSMD7/ADRM1/PIK3CD/CACNA1A/PSMD1/ITPR1/PSMB2/SLC25A5/PSMD13/CIC/PSMD2/TBP/ULK2/PSMA5/PSMD14/ITPR3/SLC25A4/PSMC4/PSMA1/PSMA6/GRIA1/PSMD6/GNAQ/GRIN2A/ATG101/GTF2B/PLCB2/CYCS	58
hsa04218	Cellular senescence	65/2125	147/6092	0.0111062	0.195384	0.187358	HLA-A/HLA-C/CDKN1A/FOXM1/CCNB2/NFATC1/SQSTM1/RRAS/CCNB1/HLA-E/FOXO1/VDAC3/NFATC2/IL6/CHEK1/MYBL2/CCNA2/HRAS/HLA-F/LIN9/CDK2/CDK1/FOXO3/AKT1/TGFB2/NRAS/RBL1/MDM2/PPP1CA/LIN54/CALML6/CALM3/SIRT1/CALML4/IGFBP3/PIK3CD/PPP1CC/TSC1/HIPK3/ITPR1/NFATC3/MAPK3/SLC25A5/RAD9A/ITPR3/CACNA1D/CDKN2A/CDKN2B/SLC25A4/RHEB/CDC25A/CALM1/NBN/TGFBR2/PPP3R1/TGFB1/LIN52/E2F1/CXCL8/TRPM7/BTRC/CCND2/TRPV4/MRE11/CHEK2	65
hsa00531	Glycosaminoglycan degradation	11/2125	17/6092	0.0115955	0.195384	0.187358	IDUA/HEXA/GNS/NAGLU/SGSH/IDS/GUSB/GLB1/HGSNAT/ARSB/GALNS	11
hsa04924	Renin secretion	26/2125	51/6092	0.0128122	0.205606	0.197161	PDE1C/GNAI1/ADORA1/PLCB4/KCNMA1/PLCB3/GNAI3/CALML6/CALM3/CALML4/PDE3B/ITPR1/ADCY6/ITPR3/PRKACA/CLCA2/CACNA1D/CTSB/AQP1/CALM1/PPP3R1/GNAQ/KCNJ2/PDE3A/PLCB2/ORAI1	26
hsa03082	ATP-dependent chromatin remodeling	47/2125	103/6092	0.0148754	0.227863	0.218504	RUVBL2/H2AX/H2AZ1/RBBP7/BAZ1B/INO80C/GATAD2A/BCL7C/ACTL6A/SMARCA4/RUVBL1/H2AZ2/DPF1/MCRS1/MTA2/BRD9/POLE3/KAT5/INO80E/VPS72/H2AC6/ARID1A/UCHL5/CDK2AP2/MORF4L2/SMARCD2/HDAC2/H2AC20/SMARCD1/MBD3/HDAC1/DMAP1/SMARCE1/H2AC17/YY2/PBRM1/BRD8/H2AC8/PHF6/SMARCC1/H2AC11/RSF1/YEATS4/SS18/SMARCB1/H2AC14/H2AJ	47
hsa00240	Pyrimidine metabolism	25/2125	50/6092	0.0193731	0.276652	0.265289	DTYMK/TK1/NT5C2/TYMS/RRM1/CANT1/RRM2B/DUT/DCK/ENTPD5/UMPS/RRM2/NT5C/ENPP1/CAD/TK2/DCTPP1/NME1/CDA/DHODH/CTPS2/UPP1/CTPS1/TYMP/NUDT2	25
hsa04914	Progesterone-mediated oocyte maturation	42/2125	92/6092	0.0203863	0.276652	0.265289	MAD2L2/KIF22/CCNB2/GNAI1/CCNB1/CDC25C/PLK1/BUB1/AURKA/FZR1/MAD2L1/CCNA2/MAD1L1/CDK2/CDK1/AKT1/ANAPC1/ADCY8/ANAPC7/SPDYE6/PKMYT1/GNAI3/SPDYE2B/IGF1R/ANAPC15/PIK3CD/CDC27/PDE3B/MAPK3/ADCY2/SPDYE16/CPEB4/ADCY6/PRKACA/ANAPC5/CPEB2/CDC23/CDC25A/ANAPC11/ADCY3/HSP90AB1/RPS6KA2	42
hsa05143	African trypanosomiasis	11/2125	18/6092	0.0205232	0.276652	0.265289	APOL1/LAMA4/PLCB4/IL6/THOP1/PLCB3/IL12A/VCAM1/ICAM1/GNAQ/PLCB2	11
hsa05322	Systemic lupus erythematosus	27/2125	57/6092	0.0342008	0.443294	0.425086	HLA-DPA1/HLA-DMB/H2BC21/H2AX/H2AZ1/H2BC9/H3-3B/SNRPB/H3-3A/H2AZ2/SNRPD1/HLA-DMA/SNRPD3/H2AC6/C2/C1S/H2AC20/C1R/H2AC17/H2AC8/H2BC8/C4B/H2AC11/GRIN2A/H3C10/H2AC14/H2AJ	27
hsa05144	Malaria	15/2125	29/6092	0.0458902	0.539576	0.517413	TLR4/LRP1/THBS2/IL6/TGFB2/CD36/IL12A/GYPC/VCAM1/ITGB2/ICAM1/THBS1/TGFB1/CXCL8/THBS3	15
hsa04923	Regulation of lipolysis in adipocytes	20/2125	41/6092	0.0458968	0.539576	0.517413	PTGER3/GNAI1/PNPLA2/ADORA1/IRS1/PRKG1/PLAAT3/LIPE/IRS2/AKT1/ADCY8/GNAI3/PIK3CD/PDE3B/ADCY2/ADCY6/PRKACA/INSR/PTGS2/ADCY3	20
hsa00600	Sphingolipid metabolism	22/2125	46/6092	0.0472529	0.539576	0.517413	B4GALNT1/HEXA/ASAH1/SMPD4/UGCG/PSAP/ARSA/KDSR/GALC/NEU1/GLB1/SGPP1/GBA1/SPTLC3/ASAH2/SPHK1/CERK/SMPD3/ACER3/SGPP2/PLPP3/NEU3	22
hsa05031	Amphetamine addiction	24/2125	51/6092	0.0480334	0.539576	0.517413	CREB3L2/GRIA3/DRD1/CREB3L4/PPP1CA/GRIN3B/CALML6/CALM3/SIRT1/CALML4/CAMK4/PPP1CC/STX1A/CAMK2G/HDAC2/HDAC1/PRKACA/CACNA1D/CAMK2D/CALM1/GRIA1/PPP3R1/MAOA/GRIN2A	24
hsa05034	Alcoholism	49/2125	115/6092	0.0502468	0.546231	0.523795	GNAI1/H2BC21/H2AX/H2AZ1/HDAC9/CREB3L2/H2BC9/HDAC11/H3-3B/H3-3A/HRAS/H2AZ2/DRD1/CAMKK1/CREB3L4/NRAS/PPP1CA/H2AC6/GNAI3/GRIN3B/ADORA2B/CALML6/CALM3/CALML4/CAMK4/PPP1CC/HAT1/MAPK3/HDAC2/H2AC20/HDAC1/PRKACA/H2AC17/CALM1/SLC29A3/GNG10/H2AC8/GNG7/HDAC6/H2BC8/PKIA/GNB3/H2AC11/MAOA/GRIN2A/ADORA2A/H3C10/H2AC14/H2AJ	49
hsa04720	Long-term potentiation	26/2125	57/6092	0.0602535	0.629753	0.603886	PLCB4/HRAS/NRAS/ADCY8/PLCB3/PPP1CA/CALML6/CALM3/CALML4/CAMK4/PPP1CC/ITPR1/CAMK2G/MAPK3/RAPGEF3/ITPR3/PRKACA/CAMK2D/CALM1/GRIA1/PPP3R1/GNAQ/RAP1A/GRIN2A/RPS6KA2/PLCB2	26
hsa04217	Necroptosis	50/2125	119/6092	0.0616672	0.629753	0.603886	TLR4/TNFRSF10B/HMGB1/SQSTM1/H2AX/H2AZ1/PARP1/VDAC3/PLA2G4C/STAT1/FTH1/PYGL/H2AZ2/TRAF2/PGAM5/VPS4A/TICAM1/H2AC6/STAT2/TNFRSF10A/TLR3/TICAM2/CAMK2G/TRAF5/H2AC20/SLC25A5/TYK2/CFLAR/CHMP4B/SLC25A4/CAMK2D/H2AC17/CHMP4A/CHMP7/FTL/STAT4/STAT3/H2AC8/RBCK1/BIRC2/TNFRSF1A/TNFSF10/H2AC11/TRPM7/PPIA/HSP90AB1/STAT5A/H2AC14/H2AJ/IFNGR1	50
hsa00511	Other glycan degradation	9/2125	16/6092	0.0654685	0.648908	0.622254	FUCA1/HEXA/MAN2B1/MANBA/MAN2B2/NEU1/GLB1/GBA1/NEU3	9
hsa04971	Gastric acid secretion	23/2125	50/6092	0.0677494	0.65233	0.625536	GNAI1/PLCB4/ADCY8/MYLK2/PLCB3/GNAI3/CALML6/CALM3/MYLK/CALML4/ITPR1/CAMK2G/KCNK2/ADCY2/ADCY6/ITPR3/PRKACA/CAMK2D/CALM1/GNAQ/KCNJ2/ADCY3/PLCB2	23
hsa04724	Glutamatergic synapse	37/2125	86/6092	0.0707153	0.661974	0.634783	GNAI1/PLCB4/PLA2G4C/GRIA3/SLC17A7/ADCY8/SLC1A1/PLCB3/GNAI3/GRIN3B/SLC1A3/CACNA1A/ITPR1/MAPK3/ADCY2/GRM4/SLC1A2/ADCY6/GRK3/ITPR3/PRKACA/CACNA1D/SLC1A7/SLC38A2/PLD1/GRIA1/PPP3R1/GNG10/GNG7/GNAQ/HOMER2/GNB3/SHANK1/ADCY3/GRIN2A/PLCB2/LZTS3	37
hsa04540	Gap junction	32/2125	74/6092	0.0828192	0.754327	0.723343	GJA1/TUBB4B/GNAI1/PDGFD/LPAR1/PLCB4/PRKG1/HRAS/PDGFA/CDK1/DRD1/PDGFRB/TUBA1B/NRAS/ADCY8/PLCB3/GNAI3/TUBA1C/ITPR1/MAPK3/ADCY2/TUBB/ADCY6/HTR2A/ITPR3/PRKACA/TUBB6/GNAQ/TUBB3/ADCY3/EGFR/PLCB2	32
hsa05323	Rheumatoid arthritis	29/2125	67/6092	0.0943637	0.823318	0.789501	TLR4/CTSK/IL15/HLA-DPA1/CSF1/HLA-DMB/ATP6V0A1/IL6/ATP6V1B2/TNFRSF11A/CXCL3/ATP6V1E1/ATP6V1A/TGFB2/HLA-DMA/VEGFA/TEK/ATP6V1C1/TNFSF13/IL11/ATP6V1F/CXCL6/ATP6V1C2/ITGB2/ICAM1/ATP6V0E1/TGFB1/CXCL8/CXCL1	29
hsa05219	Bladder cancer	18/2125	39/6092	0.0961258	0.823318	0.789501	CDKN1A/CDH1/MMP2/HRAS/NRAS/FGFR3/MDM2/VEGFA/DAPK1/RPS6KA5/MAPK3/CDKN2A/THBS1/E2F1/CXCL8/TYMP/EGFR/ERBB2	18
hsa04713	Circadian entrainment	32/2125	75/6092	0.0977232	0.823318	0.789501	GNAI1/PLCB4/PRKG1/GRIA3/ADCY8/PLCB3/GNAI3/CALML6/CALM3/CALML4/RPS6KA5/ITPR1/CAMK2G/MAPK3/ADCY2/ADCY6/ITPR3/PRKACA/PER3/CACNA1D/CAMK2D/CALM1/GRIA1/GNG10/PER2/GNG7/GNAQ/GNB3/ADCY3/GRIN2A/PLCB2/ADCY10	32
hsa04152	AMPK signaling pathway	42/2125	102/6092	0.108268	0.838407	0.80397	TBC1D1/CREB3L2/PPP2R5D/PPARG/PPP2CA/FOXO1/IRS1/HMGCR/PFKFB3/CCNA2/LIPE/PPARGC1A/RAB8A/FOXO3/IRS2/STRADB/ELAVL1/AKT1/CREB3L4/PRKAG2/PFKFB2/ACACB/CD36/SIRT1/IGF1R/PIK3CD/TSC1/PPP2R5B/PPP2R3A/EEF2/PRKAA2/RHEB/INSR/MLYCD/RAB14/CAB39/SREBF1/PPP2R2C/CPT1B/PFKM/LEPR/PPP2R2D	42
hsa05166	Human T-cell leukemia virus 1 infection	76/2125	194/6092	0.115873	0.838407	0.80397	CDKN2C/ETS2/HLA-A/HLA-C/CDKN1A/IL15/PTTG1/CCNB2/NFATC1/LTBR/HLA-DPA1/HLA-DMB/CDC20/CREB3L2/ESPL1/HLA-E/BCL2L1/BUB1B/VDAC3/TCF3/NFATC2/MAD2L1/IL6/CHEK1/CCNA2/BUB3/HRAS/HLA-F/MAD1L1/RANBP1/B2M/CDK2/XPO1/AKT1/VAC14/KAT5/CREB3L4/TGFB2/HLA-DMA/ANAPC1/NRAS/RAN/ADCY8/ANAPC7/IKBKG/ANAPC15/PIK3CD/CDC27/NFATC3/MAPK3/SLC25A5/ADCY2/ADCY6/MSX1/FOSL1/TBP/PRKACA/ANAPC5/CDKN2A/CDKN2B/SLC25A4/CDC23/ITGB2/ICAM1/TG…	76
hsa00900	Terpenoid backbone biosynthesis	10/2125	20/6092	0.1191	0.838407	0.80397	HMGCR/ACAT2/MVD/PDSS1/PCYOX1/MVK/HMGCS1/IDI1/FDPS/ICMT	10
hsa04814	Motor proteins	57/2125	143/6092	0.120509	0.838407	0.80397	KIF4B/KIF22/TUBB4B/KIF13B/MYL9/KIF18B/KIF4A/KIF15/KIFC1/KIF2C/KIF16B/KIF20A/KIF11/KIF23/TUBG1/KIF6/TPM3/KIF1B/KLC4/MYO6/TUBA1B/KIF17/KIF14/MYO7B/MYO10/MYO1B/DYNLL1/KIF24/DNAH1/TUBA1C/MYO15B/DYNLT4/DNAI4/MYH15/DNAH6/ACTR1A/MYO1E/KIF13A/DYNC1LI1/TUBB/KIF21B/DYNLT1/DYNC2LI1/KIF18A/KIF20B/DNAH14/TUBB6/MYO19/CENPE/MYL5/TUBD1/TUBB3/CAPZA1/DNAL4/DCTN3/DCTN1/DYNLT2	57
hsa05016	Huntington disease	100/2125	260/6092	0.121147	0.838407	0.80397	GPX3/TUBB4B/CREB3L2/PPARG/PSMC5/BBC3/VDAC3/PLCB4/NRF1/PSMA4/GRIA3/POLR2J3/RCOR1/POLR2G/PPARGC1A/TRAF2/NDUFA6/PSMC3/WIPI1/KLC4/TUBA1B/PSMB7/CREB3L4/PSMB3/PSMD12/PSMD9/PSMA7/ATP5PO/PLCB3/PSMA2/DNAH1/POLR2D/HTT/PSMD11/TUBA1C/PSMC6/POLR2K/PSMD4/PIK3R4/CYC1/APAF1/UQCRFS1/PSMA3/PSMC1/PSMD3/PSMD7/SLC1A3/ATP5PB/ADRM1/POLR2J2/STX1A/DNAH6/PSMD1/ITPR1/ACTR1A/CASP9/HDAC2/POLR2J/PSMB2/SLC25A5/PSMD13/PSMD2/NDU…	100
hsa04913	Ovarian steroidogenesis	16/2125	35/6092	0.121839	0.838407	0.80397	PLA2G4C/ADCY8/LHB/CYP1B1/IGF1R/ADCY2/ADCY6/PRKACA/CYP2J2/HSD17B7/INSR/AKR1C3/PTGS2/ACOT2/ADCY3/HSD17B2	16
hsa04148	Efferocytosis	51/2125	127/6092	0.122254	0.838407	0.80397	MFGE8/ABCA1/NFATC1/LRP1/S1PR1/PPARG/PROS1/TYRO3/NFATC2/GULP1/VPS41/DUSP2/ODC1/CEBPB/RXRA/LIPA/CD36/SIRT1/CD47/UQCRFS1/ATP11A/ARG2/VPS18/HIF1A/SGK1/CAMK2G/NFATC3/MAPK3/P2RY6/AXL/DOCK1/PANX1/CAMK2D/RAC1/ADAM9/DUSP7/PTGS2/XKR8/GAS6/THBS1/RAB14/VPS39/SPHK1/TGFB1/NR1H3/P2RY2/CPT1B/NR1H2/TGFBRAP1/PLA2G15/CRKL	51
hsa00760	Nicotinate and nicotinamide metabolism	14/2125	30/6092	0.122872	0.838407	0.80397	NMRK1/NNMT/NT5C2/SIRT1/NADSYN1/NT5C/PNP/NMNAT2/ENPP1/AOX1/NAPRT/NAMPT/SIRT4/NNT	14
hsa04742	Taste transduction	14/2125	30/6092	0.122872	0.838407	0.80397	SCN9A/PDE1C/PLCB4/GABRA5/ADCY8/PLCB3/CACNA1A/GRM4/ADCY6/ITPR3/PRKACA/GNB3/GABBR2/PLCB2	14
hsa04726	Serotonergic synapse	26/2125	61/6092	0.127802	0.838407	0.80397	GNAI1/PLCB4/HTR7/PLA2G4C/HRAS/NRAS/KCND2/PLCB3/GNAI3/CACNA1A/ITPR1/MAPK3/HTR2A/RAPGEF3/ITPR3/PRKACA/CYP2J2/CACNA1D/PTGS2/APP/GNG10/GNG7/GNAQ/GNB3/MAOA/PLCB2	26
hsa05032	Morphine addiction	26/2125	61/6092	0.127802	0.838407	0.80397	PDE1C/GNAI1/ADORA1/GABRA5/PDE8A/GABRQ/DRD1/PDE7B/GRK6/ADCY8/GNAI3/PDE3B/ARRB1/CACNA1A/ADCY2/ADCY6/GRK3/PRKACA/GNG10/PDE4A/GNG7/GNB3/ADCY3/PDE3A/PDE8B/GABBR2	26
hsa04213	Longevity regulating pathway - multiple species	24/2125	56/6092	0.132519	0.838407	0.80397	FOXO1/IRS1/HRAS/CRYAB/FOXO3/IRS2/AKT1/NRAS/PRKAG2/ADCY8/SIRT1/IGF1R/PIK3CD/HDAC2/ADCY2/HDAC1/ADCY6/CAT/PRKACA/PRKAA2/INSR/HSPA8/ADCY3/SOD2	24
hsa04927	Cortisol synthesis and secretion	22/2125	51/6092	0.137291	0.838407	0.80397	CREB3L2/PLCB4/PDE8A/CREB3L4/ADCY8/PLCB3/NR4A1/POMC/NCEH1/ITPR1/KCNK2/ADCY2/ADCY6/ITPR3/PRKACA/CACNA1D/GNAQ/ADCY3/NR0B1/PDE8B/PLCB2/ORAI1	22
hsa04740	Olfactory transduction	15/2125	33/6092	0.137363	0.838407	0.80397	PDE1C/PRKG1/CALML6/CALM3/CALML4/GNAL/ARRB1/CAMK2G/GRK3/PRKACA/CAMK2D/CALM1/GNG7/ADCY3/OR1F1	15
hsa04940	Type I diabetes mellitus	11/2125	23/6092	0.139311	0.838407	0.80397	PTPRN/HLA-A/HLA-C/HLA-DPA1/HLA-DMB/HLA-E/HLA-F/HLA-DMA/HSPD1/CPE/IL12A	11
hsa04725	Cholinergic synapse	33/2125	80/6092	0.13932	0.838407	0.80397	GNAI1/CREB3L2/PLCB4/HRAS/AKT1/CREB3L4/NRAS/ADCY8/PLCB3/GNAI3/CAMK4/PIK3CD/CACNA1A/ITPR1/CAMK2G/MAPK3/ADCY2/ADCY6/KCNQ3/ITPR3/PRKACA/KCNJ14/CACNA1D/CAMK2D/GNG10/GNG7/GNAQ/KCNJ2/GNB3/ADCY3/CHRM2/PLCB2/FYN	33
hsa04721	Synaptic vesicle cycle	23/2125	54/6092	0.146895	0.868487	0.832814	SNAP25/STXBP1/ATP6V0A1/ATP6V1B2/ATP6V1E1/SLC17A7/ATP6V1A/STX3/SLC1A1/DNM2/SLC1A3/CACNA1A/STX1A/NAPA/SLC1A2/ATP6V1C1/SLC1A7/ATP6V1F/STX1B/ATP6V1C2/ATP6V0E1/RAB3A/VAMP2	23
hsa04020	Calcium signaling pathway	69/2125	178/6092	0.153162	0.889922	0.853369	FGF7/NFATC1/ORAI3/PDE1C/PTGER3/BDKRB1/GRPR/PDGFD/VDAC3/PLCB4/HTR7/NFATC2/PTGER1/TACR1/GNA14/HRH1/PDGFA/DRD1/PDGFRB/ADCY8/FGFR3/MYLK2/TPCN1/PLCB3/GRIN3B/VEGFA/ADORA2B/CALML6/VEGFB/CALM3/MYLK/ITPKC/P2RX6/CALML4/CAMK4/GNAL/STIM1/CACNA1A/ITPR1/CAMK2G/NFATC3/SLC25A5/ADCY2/STIM2/MCOLN1/F2R/HTR2A/TFEB/ITPR3/PRKACA/CACNA1D/SLC25A4/CAMK1/CAMK2D/CALM1/PPP3R1/SPHK1/GNAQ/ADCY3/TBXA2R/FGF2/CHRM2/GRIN2A/TPCN2/…	69
hsa05012	Parkinson disease	86/2125	226/6092	0.171314	0.978525	0.938332	TUBB4B/GNAI1/BCL2L1/PSMC5/VDAC3/PSMA4/PINK1/PRKN/NDUFA6/PSMC3/TRAP1/DRD1/KLC4/TUBA1B/PSMB7/PSMB3/PSMD12/PSMD9/PSMA7/ATP5PO/PSMA2/GNAI3/PSMD11/TUBA1C/PSMC6/CALML6/PSMD4/CALM3/CYC1/APAF1/UQCRFS1/CALML4/PSMA3/PSMC1/PSMD3/PSMD7/ATP5PB/ADRM1/GNAL/EIF2S1/PSMD1/ITPR1/CAMK2G/CASP9/PSMB2/SLC25A5/PSMD13/PSMD2/NDUFA12/TUBB/ATP5MC1/PSMA5/PSMD14/UBA7/ITPR3/PRKACA/NDUFB6/SLC25A4/PSMC4/PSMA1/CAMK2D/PSMA6/SDHA/C…	86
hsa04115	p53 signaling pathway	29/2125	71/6092	0.174415	0.979634	0.939396	CDKN1A/ZMAT3/CCNB2/TNFRSF10B/CCNB1/GTSE1/BCL2L1/BBC3/CHEK1/CDK2/CDK1/RRM2B/MDM2/SESN1/APAF1/CCNG1/IGFBP3/TNFRSF10A/SIVA1/RRM2/CASP9/CDKN2A/THBS1/RCHY1/PERP/CCND2/CHEK2/CYCS/DDB2	29
hsa05134	Legionellosis	21/2125	50/6092	0.180363	0.982649	0.942287	TLR4/IL6/CXCL3/BCL2L13/HBS1L/HSPD1/APAF1/SEC22B/IL12A/BNIP3/CASP9/CD14/ITGB2/HSPA8/EEF1A1/EEF1A2/ARF1/CXCL8/CXCL1/VCP/CYCS	21
hsa04614	Renin-angiotensin system	7/2125	14/6092	0.180784	0.982649	0.942287	CTSA/MME/NLN/THOP1/ENPEP/ATP6AP2/PRCP	7
hsa01232	Nucleotide metabolism	31/2125	77/6092	0.189742	0.993962	0.953135	DTYMK/LACC1/TK1/HPRT1/ADA2/NT5C2/TYMS/RRM1/CANT1/RRM2B/AMPD3/DUT/DCK/ENTPD5/GMPR/AK2/RRM2/AK4/AK3/NT5C/PNP/ENPP1/DGUOK/TK2/DCTPP1/NME1/CDA/CTPS2/UPP1/CTPS1/TYMP	31
hsa04310	Wnt signaling pathway	56/2125	145/6092	0.192159	0.993962	0.953135	SFRP2/DAAM2/GPC4/NFATC1/SOST/CACYBP/TLE3/WIF1/PLCB4/NFATC2/VANGL2/SFRP4/RUVBL1/SFRP1/LRP5/WNT16/CCAR2/TLE4/PLCB3/CTNNBIP1/SIRT1/RAC3/FZD5/PRICKLE1/PSEN1/APCDD1/CAMK2G/NFATC3/RBX1/DKK2/CUL1/CTBP2/WNT5A/WNT9A/FOSL1/PRKACA/CAMK2D/RAC1/MCC/TCF7L2/PPP3R1/PRICKLE2/DVL3/FZD4/VANGL1/RSPO3/CBY1/APCDD1L/CCN4/CTNNB1/AXIN2/BTRC/CCND2/DAAM1/RYK/PLCB2	56
hsa04068	FoxO signaling pathway	46/2125	118/6092	0.197933	0.993962	0.953135	FBXO32/CDKN1A/GABARAPL1/CCNB2/S1PR1/CCNB1/PLK1/FOXO1/IRS1/BCL6/IL6/GABARAP/HRAS/CDKN2D/FOXO4/PLK4/CDK2/FOXO6/FOXO3/IRS2/AKT1/TGFB2/NRAS/PRKAG2/USP7/MDM2/SIRT1/GABARAPL2/IGF1R/PIK3CD/BNIP3/SGK1/MAPK3/CAT/PRMT1/PRKAA2/CDKN2B/INSR/TGFBR2/STAT3/TGFB1/HOMER2/TNFSF10/CCND2/EGFR/SOD2	46
hsa00630	Glyoxylate and dicarboxylate metabolism	12/2125	27/6092	0.198202	0.993962	0.953135	GLYCTK/HYI/ACAT2/PGP/CS/MMUT/GCSH/SHMT1/GLDC/CAT/ACO1/ACSS2	12
hsa04022	cGMP-PKG signaling pathway	48/2125	124/6092	0.208539	0.993962	0.953135	IRAG1/NFATC1/KCNJ8/GNAI1/MYL9/CREB3L2/ADORA1/IRS1/VDAC3/PLCB4/NFATC2/PRKG1/KCNMA1/IRS2/AKT1/CREB3L4/ADCY8/MYLK2/PLCB3/PPP1CA/GNAI3/CALML6/CALM3/MYLK/CALML4/PPP1R12A/MEF2C/PPP1CC/PDE3B/ITPR1/NFATC3/MAPK3/SLC25A5/ADCY2/ADCY6/ITPR3/CACNA1D/SLC25A4/ADRA2A/CALM1/INSR/MEF2A/PPP3R1/GNAQ/ADCY3/PDE3A/PLCB2/PRKCE	48
hsa05033	Nicotine addiction	8/2125	17/6092	0.20941	0.993962	0.953135	GRIA3/GABRA5/SLC17A7/GABRQ/GRIN3B/CACNA1A/GRIA1/GRIN2A	8
hsa05320	Autoimmune thyroid disease	8/2125	17/6092	0.20941	0.993962	0.953135	HLA-A/HLA-C/HLA-DPA1/HLA-DMB/HLA-E/HLA-F/HLA-DMA/TG	8
hsa05330	Allograft rejection	8/2125	17/6092	0.20941	0.993962	0.953135	HLA-A/HLA-C/HLA-DPA1/HLA-DMB/HLA-E/HLA-F/HLA-DMA/IL12A	8
hsa05332	Graft-versus-host disease	8/2125	17/6092	0.20941	0.993962	0.953135	HLA-A/HLA-C/HLA-DPA1/HLA-DMB/HLA-E/IL6/HLA-F/HLA-DMA	8
hsa05164	Influenza A	49/2125	127/6092	0.213724	1	0.958925	TLR4/TNFRSF10B/HLA-DPA1/HNRNPUL1/HLA-DMB/KPNA2/STAT1/IL6/RIGI/RAE1/XPO1/AKT1/HLA-DMA/KPNA1/TICAM1/OAS2/STAT2/PML/NLRX1/TRIM25/NUP98/APAF1/TNFRSF10A/MX2/TLR3/IL12A/NXT1/IKBKG/PIK3CD/EIF2S1/CASP9/MAPK3/SLC25A5/TYK2/NXT2/PABPN1/KPNA5/SLC25A4/ICAM1/DNAJB1/FDPS/CXCL8/TNFRSF1A/TNFSF10/CPSF4/NXF3/CYCS/PRSS3/IFNGR1	49
hsa00230	Purine metabolism	42/2125	108/6092	0.216676	1	0.958925	PDE1C/LACC1/HPRT1/PGM2/PFAS/ADA2/NT5C2/PDE8A/PDE7B/RRM1/CANT1/RRM2B/AMPD3/PAICS/ADCY8/PGM1/DCK/ENTPD5/PAPSS2/GMPR/AK2/PDE3B/RRM2/AK4/AK3/NT5C/ADCY2/PNP/ADCY6/ENPP1/DGUOK/HDDC3/GART/PDE4A/PPAT/NME1/ADPRM/ADCY3/PDE3A/PDE8B/NUDT2/ADCY10	42
hsa03250	Viral life cycle - HIV-1	23/2125	57/6092	0.230591	1	0.958925	APOBEC3B/NELFB/NELFE/CPSF6/TNPO3/CPSF7/PSIP1/XPO1/RAN/PIN1/APOBEC3F/VPS4A/NUP153/MX2/BST2/CHMP4B/SUPT4H1/CHMP4A/SERINC3/NELFCD/PPIA/BICD1/SMARCB1	23
hsa05416	Viral myocarditis	20/2125	49/6092	0.232287	1	0.958925	HLA-A/HLA-C/HLA-DPA1/LAMA2/HLA-DMB/HLA-E/HLA-F/HLA-DMA/DMD/RAC3/SNTA1/SSPN/CASP9/SNTB1/RAC1/LAMA1/ITGB2/ICAM1/FYN/CYCS	20
hsa04371	Apelin signaling pathway	43/2125	112/6092	0.244541	1	0.958925	RRAS/GNAI1/CDH1/MAP1LC3B/PLCB4/NRF1/HRAS/LIPE/PPARGC1A/AKT1/NRAS/PRKAG2/ADCY8/MYLK2/PLCB3/GNAI3/CALML6/CALM3/PIK3R4/MYLK/CALML4/CAMK4/MEF2C/PDE3B/ITPR1/MAPK3/ADCY2/ADCY6/ITPR3/PRKACA/PRKAA2/CALM1/MAP1LC3A/MEF2A/GNG10/SPHK1/GNG7/GNAQ/GNB3/ADCY3/PLCB2/PRKCE/ADCY10	43
hsa04211	Longevity regulating pathway	32/2125	82/6092	0.247708	1	0.958925	CREB3L2/PPARG/FOXO1/IRS1/HRAS/PPARGC1A/FOXO3/IRS2/AKT1/CREB3L4/NRAS/PRKAG2/ADCY8/SESN1/SIRT1/EIF4E2/IGF1R/CAMK4/PIK3CD/TSC1/EIF4E/ADCY2/ADCY6/CAT/PRKACA/PRKAA2/EHMT1/RHEB/INSR/ADCY3/ATG101/SOD2	32
hsa04728	Dopaminergic synapse	40/2125	104/6092	0.250099	1	0.958925	GNAI1/CREB3L2/PPP2R5D/PPP2CA/PLCB4/GRIA3/DRD1/AKT1/CREB3L4/PLCB3/PPP1CA/GNAI3/CALML6/CALM3/CALML4/GNAL/PPP1CC/ARRB1/CACNA1A/ITPR1/CAMK2G/PPP2R5B/PPP2R3A/ITPR3/PRKACA/CACNA1D/CAMK2D/CALM1/GSK3A/GRIA1/GNG10/GNG7/GNAQ/GNB3/PPP2R2C/MAOA/SCN1A/GRIN2A/PLCB2/PPP2R2D	40
hsa04061	Viral protein interaction with cytokine and cytokine receptor	16/2125	39/6092	0.258369	1	0.958925	TNFRSF10B/LTBR/CSF1/IL6/CXCL3/TNFRSF10C/TNFRSF10A/ACKR3/TNFRSF14/CCL28/CXCL6/CCR1/CXCL8/TNFRSF1A/TNFSF10/CXCL1	16
hsa05133	Pertussis	23/2125	58/6092	0.26244	1	0.958925	TLR4/GNAI1/IL6/LY96/TICAM1/GNAI3/CALML6/CALM3/CALML4/C2/IL12A/TICAM2/CD14/MAPK3/C1S/C1R/CXCL6/CALM1/ITGB2/C4B/CXCL8/CFL1/SERPING1	23
hsa00480	Glutathione metabolism	18/2125	45/6092	0.282275	1	0.958925	PGD/GPX3/SMS/GCLM/GPX4/RRM1/RRM2B/ODC1/GGT7/CHAC2/RRM2/TXNDC12/GSTM2/OPLAH/IDH2/GPX1/GGCT/GSTA1	18
hsa04610	Complement and coagulation cascades	18/2125	45/6092	0.282275	1	0.958925	F8/BDKRB1/PROS1/F3/CD46/CFB/TFPI/MASP1/C2/CFD/C1S/F2R/C1R/ITGB2/CLU/CFI/C4B/SERPING1	18
hsa01210	2-Oxocarboxylic acid metabolism	12/2125	29/6092	0.289947	1	0.958925	PDHA1/CS/NAGS/AADAT/GOT2/IDH3B/ACO1/IDH2/DLAT/BCAT1/GOT1/BCKDHA	12
hsa04024	cAMP signaling pathway	57/2125	153/6092	0.293379	1	0.958925	NFATC1/RRAS/PTGER3/GNAI1/MYL9/GLI1/CREB3L2/ADORA1/GRIA3/LIPE/DRD1/POPDC3/AKT1/CREB3L4/ADCY8/PPP1CA/GNAI3/GRIN3B/LHB/POMC/ACOX1/CALML6/CALM3/RAC3/CALML4/PPP1R12A/CAMK4/AFDN/PIK3CD/PPARA/PPP1CC/PDE3B/CAMK2G/MAPK3/KCNK2/ADCY2/ADCY6/F2R/VAV3/RAPGEF3/PRKACA/CACNA1D/CAMK2D/RAC1/CALM1/PLD1/GRIA1/PDE4A/ADCY3/PDE3A/RAP1A/CHRM2/GRIN2A/ADORA2A/GABBR2/ADCY10/ORAI1	57
hsa04916	Melanogenesis	31/2125	81/6092	0.296309	1	0.958925	GNAI1/CREB3L2/PLCB4/HRAS/WNT16/CREB3L4/NRAS/ADCY8/PLCB3/GNAI3/POMC/CALML6/CALM3/CALML4/FZD5/CAMK2G/MAPK3/ADCY2/WNT5A/WNT9A/ADCY6/PRKACA/CAMK2D/CALM1/TCF7L2/DVL3/GNAQ/FZD4/ADCY3/CTNNB1/PLCB2	31
hsa00565	Ether lipid metabolism	13/2125	32/6092	0.30479	1	0.958925	LPCAT2/PLA2G4C/PAFAH1B3/PLAAT3/ENPP2/PAFAH1B2/GDPD1/PLD3/LPCAT1/PEDS1/PEDS1-UBE2V1/PLD1/PLPP3	13
hsa04015	Rap1 signaling pathway	66/2125	179/6092	0.311023	1	0.958925	APBB1IP/FGF7/PGF/RRAS/CSF1/GNAI1/CDH1/LPAR3/MAGI3/PDGFD/LPAR1/PLCB4/HRAS/PDGFA/AKT1/PDGFRB/NRAS/ADCY8/FGFR3/PLCB3/GNAI3/VEGFA/ADORA2B/FYB1/CALML6/VEGFB/CALM3/RALB/RAC3/CALML4/IGF1R/AFDN/PIK3CD/MAGI2/SIPA1L1/EFNA4/TEK/MAPK3/ADCY2/ADCY6/F2R/VAV3/RAPGEF3/SIPA1L2/RALGDS/DOCK4/RAC1/RAPGEF2/CALM1/INSR/ITGB2/THBS1/GNAQ/NGFR/ADCY3/CTNNB1/FGF2/RAP1A/PARD6G/GRIN2A/EGFR/ADORA2A/PLCB2/CDC42/MAGI1/CRKL	66
hsa04727	GABAergic synapse	21/2125	54/6092	0.312893	1	0.958925	GABARAPL1/GNAI1/ABAT/GABARAP/GABRA5/GABRQ/ADCY8/GNAI3/GABARAPL2/SLC38A5/CACNA1A/ADCY2/ADCY6/PRKACA/CACNA1D/SLC38A2/GNG10/GNG7/GNB3/ADCY3/GABBR2	21
hsa04921	Oxytocin signaling pathway	45/2125	121/6092	0.326688	1	0.958925	CDKN1A/NFATC1/GNAI1/MYL9/PLCB4/PLA2G4C/NFATC2/HRAS/NRAS/PRKAG2/ADCY8/MYLK2/PLCB3/PPP1CA/GNAI3/CALML6/CALM3/MYLK/CALML4/PPP1R12A/CAMK4/MEF2C/PPP1CC/ITPR1/CAMK2G/NFATC3/MAPK3/ADCY2/ADCY6/ITPR3/PRKACA/KCNJ14/CACNA1D/EEF2/PRKAA2/CAMK1/CAMK2D/CALM1/PTGS2/PPP3R1/GNAQ/KCNJ2/ADCY3/EGFR/PLCB2	45
hsa04270	Vascular smooth muscle contraction	36/2125	96/6092	0.328923	1	0.958925	IRAG1/CALD1/MYL9/RAMP1/PLCB4/PLA2G4C/PRKG1/KCNMA1/ADM/ADCY8/MYLK2/PLCB3/PPP1CA/ADORA2B/CALML6/CALM3/MYLK/CALML4/PPP1R12A/PPP1CC/ITPR1/MAPK3/ADCY2/ADCY6/ITPR3/PRKACA/CACNA1D/CALM1/PPP1R14A/GNAQ/ADCY3/ADM2/ADORA2A/PLCB2/PRKCE/ARHGEF1	36
hsa05022	Pathways of neurodegeneration - multiple diseases	143/2125	397/6092	0.32941	1	0.958925	GPX3/SQSTM1/CSF1/TUBB4B/TARDBP/MAP1LC3B/BCL2L1/PSMC5/VDAC3/PLCB4/PSMA4/GRIA3/IL6/HRAS/PINK1/PRKN/OPTN/LRP5/RAB8A/WNT16/TRAF2/NDUFA6/PSMC3/TRAP1/WIPI1/KLC4/NEFH/TUBA1B/PSMB7/PSMB3/NRAS/PSMD12/PSMD9/PSMA7/ATP5PO/PLCB3/PSMA2/FUS/DNAH1/HTT/PSMD11/TUBA1C/PSMC6/CALML6/PSMD4/CALM3/PIK3R4/ATXN1/CYC1/APAF1/UQCRFS1/CALML4/FZD5/PSMA3/PSMC1/PSMD3/PSMD7/PSEN1/ATP5PB/ADRM1/TANK/STX1A/DNAH6/EIF2S1/NOX4/PSMD1/IT…	143
hsa00670	One carbon pool by folate	8/2125	19/6092	0.330216	1	0.958925	DHFR/TYMS/MTHFD2L/MTHFD1/MTHFR/SHMT1/GART/MTHFD1L	8
hsa04922	Glucagon signaling pathway	32/2125	85/6092	0.332505	1	0.958925	CREB3L2/FOXO1/PLCB4/PYGL/PPARGC1A/PDHA1/AKT1/CREB3L4/PRKAG2/PLCB3/ACACB/CALML6/CALM3/SIRT1/CALML4/PPARA/PDE3B/ITPR1/CAMK2G/ADCY2/PRMT1/ITPR3/PRKACA/PRKAA2/CAMK2D/CALM1/PPP3R1/PGAM1/GNAQ/CPT1B/PFKM/PLCB2	32
hsa03018	RNA degradation	28/2125	74/6092	0.335866	1	0.958925	EXOSC2/LSM3/LSM4/EXOSC3/EXOSC8/TENT4A/LSM2/LSM5/BTG2/EXOSC10/EDC4/EDC3/CNOT9/HSPD1/DCPS/CNOT10/SKIC8/ENO1/EXOSC9/LSM7/BTG3/LSM6/EXOSC5/CNOT7/PFKM/LSM1/ENO3/CNOT6	28
hsa05146	Amoebiasis	28/2125	74/6092	0.335866	1	0.958925	TLR4/LAMB2/LAMA2/LAMA4/PLCB4/IL6/GNA14/CXCL3/TGFB2/PLCB3/ARG2/IL12A/GNAL/PIK3CD/CD14/PRDX1/LAMB3/LAMC1/FN1/PRKACA/LAMA1/ITGB2/TGFB1/GNAQ/SERPINB6/CXCL8/CXCL1/PLCB2	28
hsa04140	Autophagy - animal	58/2125	158/6092	0.340801	1	0.958925	GABARAPL1/HMGB1/SQSTM1/RRAS/PLEKHM1/MAP1LC3B/BCL2L1/PPP2CA/IRS1/DEPTOR/GABARAP/CTSD/VPS41/HRAS/OPTN/RAB8A/WIPI1/MTMR3/IRS2/AKT1/NRAS/LAMP1/PIK3R4/GABARAPL2/DAPK1/IGF1R/PIK3CD/VPS18/WDFY3/BNIP3/TSC1/TANK/HIF1A/EIF2S1/ITPR1/RRAGC/NBR1/MAPK3/SNAP29/SUPT20H/ZFYVE1/ATG3/ULK2/CFLAR/RRAGD/PRKACA/CTSB/LAMP2/PRKAA2/RHEB/UVRAG/RRAGB/MAP1LC3A/VPS39/TP53INP2/STX7/ATG101/C9orf72	58
hsa04330	Notch signaling pathway	20/2125	52/6092	0.341061	1	0.958925	TLE3/HES1/TLE4/NOTCH4/HEY1/JAG2/ATXN1/PSEN1/HDAC2/CTBP2/SNW1/HDAC1/DTX4/SPEN/NOTCH1/DVL3/PSEN2/MAML1/APH1A/NCOR2	20
hsa04911	Insulin secretion	21/2125	55/6092	0.349963	1	0.958925	SNAP25/CREB3L2/PLCB4/KCNMA1/CREB3L4/TRPM4/ADCY8/PLCB3/STX1A/CAMK2G/ADCY2/ADCY6/ITPR3/PRKACA/CACNA1D/CAMK2D/GNAQ/RAB3A/VAMP2/ADCY3/PLCB2	21
hsa04977	Vitamin digestion and absorption	6/2125	14/6092	0.355819	1	0.958925	TCN2/BTD/SLC46A1/LMBRD1/MMACHC/SLC19A1	6
hsa00983	Drug metabolism - other enzymes	18/2125	47/6092	0.36215	1	0.958925	TK1/HPRT1/RRM1/RRM2B/CYP2E1/DUT/GUSB/UMPS/RRM2/GSTM2/CES2/TK2/NME1/CDA/GSTA1/UPP1/TYMP/CES1	18
hsa00140	Steroid hormone biosynthesis	10/2125	25/6092	0.364735	1	0.958925	STS/HSD11B1L/CYP2E1/CYP1B1/DHRS11/HSD17B7/AKR1C3/SRD5A1/HSD17B6/HSD17B2	10
hsa05169	Epstein-Barr virus infection	60/2125	165/6092	0.371061	1	0.958925	HLA-A/HLA-C/CDKN1A/HLA-DPA1/HLA-DMB/HLA-E/PSMC5/STAT1/TAPBP/IL6/RIGI/CCNA2/HLA-F/HES1/B2M/TRAF2/CDK2/PSMC3/AKT1/HLA-DMA/PSMD12/USP7/MDM2/ISG15/OAS2/PSMD11/CD44/PSMC6/STAT2/PSMD4/APAF1/PSMC1/PSMD3/PSMD7/ADRM1/IKBKG/PIK3CD/PSMD1/TRAF5/CASP9/HDAC2/PSMD13/PSMD2/SNW1/HDAC1/PSMD14/TYK2/SIN3A/PSMC4/RUNX3/RAC1/ICAM1/PSMD6/STAT3/RELB/E2F1/CCND2/NCOR2/CYCS/DDB2	60
hsa05417	Lipid and atherosclerosis	61/2125	168/6092	0.375015	1	0.958925	TLR4/ABCA1/TNFRSF10B/NFATC1/PPARG/BCL2L1/PLCB4/NFATC2/IL6/CXCL3/HRAS/TRAF2/LY96/AKT1/NRAS/PLCB3/TICAM1/HSPD1/RXRA/CALML6/CD36/CALM3/MIB2/APAF1/CALML4/TNFRSF10A/IL12A/IKBKG/PIK3CD/TICAM2/TANK/EIF2S1/ITPR1/CAMK2G/CASP9/NFATC3/CD14/MAPK3/VAV3/CYP2J2/CAMK2D/RAC1/VCAM1/CALM1/HSPA8/ICAM1/PPP3R1/STAT3/CXCL8/TNFRSF1A/TLR6/TNFSF10/RAP1A/DDIT3/CXCL1/HSP90AB1/PLCB2/CDC42/CYCS/ARHGEF1/SOD2	61
hsa04120	Ubiquitin mediated proteolysis	50/2125	137/6092	0.375195	1	0.958925	UBE2C/CDC20/FZR1/UBE2S/SAE1/RHOBTB1/UBE2H/PRPF19/PRKN/CUL4B/HERC3/ANAPC1/FBXO2/ANAPC7/MDM2/UBE2B/UBE2E1/BRCA1/PML/UBE2N/UBE2D2/UBE2I/UBE2E2/FBXO4/ANAPC15/CDC27/CBLB/UBE2K/RBX1/CUL1/UBA7/ANAPC5/CDC23/UBE2E3/UBE2A/UBE2L3/ANAPC11/UBA2/RCHY1/BIRC2/UBE3C/UBE2J2/SMURF1/CBL/UBE2Q1/BTRC/UBE2G1/UBE2L6/UBE2J1/DDB2	50
hsa04975	Fat digestion and absorption	7/2125	17/6092	0.377124	1	0.958925	ABCA1/SLC27A1/ACAT2/GOT2/CD36/DGAT2/PLPP3	7
hsa01523	Antifolate resistance	11/2125	28/6092	0.378684	1	0.958925	FOLR3/DHFR/IL6/TYMS/SLC46A1/IKBKG/MTHFR/SHMT1/GART/ABCC2/SLC19A1	11
hsa04970	Salivary secretion	20/2125	53/6092	0.379843	1	0.958925	PLCB4/PRKG1/KCNMA1/ADCY8/CST3/PLCB3/CALML6/CALM3/CALML4/ITPR1/ADCY2/ADCY6/ITPR3/PRKACA/CALM1/GNAQ/VAMP2/ADCY3/PRH1/PLCB2	20
hsa00100	Steroid biosynthesis	8/2125	20/6092	0.394506	1	0.958925	LBR/NSDHL/EBP/FDFT1/LIPA/SQLE/SOAT2/HSD17B7	8
hsa04966	Collecting duct acid secretion	8/2125	20/6092	0.394506	1	0.958925	ATP6V0A1/ATP6V1B2/ATP6V1E1/ATP6V1A/ATP6V1C1/ATP6V1F/ATP6V1C2/ATP6V0E1	8
hsa04613	Neutrophil extracellular trap formation	39/2125	107/6092	0.401299	1	0.958925	TLR4/HMGB1/H2BC21/H2AX/H2AZ1/HDAC9/H2BC9/AQP9/HDAC11/H3-3B/VDAC3/PLCB4/H3-3A/H2AZ2/AKT1/PLCB3/H2AC6/PIK3CD/HAT1/MAPK3/HDAC2/CASP4/H2AC20/SLC25A5/HDAC1/SLC25A4/RAC1/H2AC17/ITGB2/CLCN5/H2AC8/HDAC6/H2BC8/H2AC11/CLCN3/PLCB2/H3C10/H2AC14/H2AJ	39
hsa03020	RNA polymerase	13/2125	34/6092	0.402195	1	0.958925	POLR2J3/POLR2G/POLR3A/POLR2D/POLR2K/POLR1E/POLR2J2/POLR1H/POLR2J/POLR3B/POLR2C/POLR2F/POLR1D	13
hsa04979	Cholesterol metabolism	13/2125	34/6092	0.402195	1	0.958925	ABCA1/LRP1/VDAC3/PCSK9/APOE/LIPA/CD36/NCEH1/NPC2/SORT1/SOAT2/VAPA/ANGPTL4	13
hsa04730	Long-term depression	18/2125	48/6092	0.40358	1	0.958925	GNAI1/PPP2CA/PLCB4/PLA2G4C/PRKG1/GRIA3/HRAS/NRAS/PLCB3/GNAI3/IGF1R/CACNA1A/ITPR1/MAPK3/ITPR3/GRIA1/GNAQ/PLCB2	18
hsa04934	Cushing syndrome	46/2125	127/6092	0.407371	1	0.958925	CDKN2C/CDKN1A/GNAI1/CREB3L2/ASH2L/PLCB4/WDR5/PDE8A/WNT16/CDK2/CREB3L4/ADCY8/PLCB3/NR4A1/GNAI3/POMC/FZD5/NCEH1/ITPR1/CAMK2G/MAPK3/KCNK2/ADCY2/WNT5A/WNT9A/ADCY6/ITPR3/PRKACA/CACNA1D/CDKN2A/CDKN2B/CAMK2D/TCF7L2/DVL3/GNAQ/FZD4/E2F1/ADCY3/CTNNB1/RBBP5/AXIN2/RAP1A/PDE8B/EGFR/PLCB2/ORAI1	46
hsa05203	Viral carcinogenesis	58/2125	161/6092	0.408222	1	0.958925	HLA-A/HLA-C/CDKN1A/LTBR/H2BC21/CDC20/HDAC9/CREB3L2/H2BC9/HLA-E/YWHAQ/MRPS18B/HDAC11/VDAC3/CHEK1/GTF2H1/CCNA2/YWHAH/HRAS/HLA-F/GSN/MAD1L1/RANBP1/YWHAE/TRAF2/CDK2/CDK1/VAC14/CREB3L4/NRAS/USP7/RBL1/MDM2/SP100/HNRNPK/PSMC1/IKBKG/PIK3CD/TRAF5/MAPK3/HDAC2/SNW1/HDAC1/TBP/PRKACA/CDKN2A/GTF2A2/CDKN2B/RAC1/STAT3/HDAC6/H2BC8/GTF2H4/GTF2H3/CCND2/GTF2B/CDC42/STAT5A	58
hsa04514	Cell adhesion molecules	35/2125	96/6092	0.409572	1	0.958925	HLA-A/HLA-C/HLA-DPA1/LRRC4/HLA-DMB/CDH1/CLDN4/CLDN11/HLA-E/NTNG1/ITGB8/NECTIN1/NEGR1/HLA-F/JAM2/PTPRM/HLA-DMA/ICAM2/NRXN3/NRXN2/NECTIN2/VCAN/VSIR/ITGA6/JAM3/NCAM2/PTPRS/CLDN23/VCAM1/NFASC/ITGB2/ICAM1/CDH4/CADM1/NCAM1	35
hsa04925	Aldosterone synthesis and secretion	27/2125	74/6092	0.428457	1	0.958925	CREB3L2/PLCB4/LIPE/CREB3L4/ADCY8/PLCB3/NR4A1/POMC/CALML6/CALM3/CALML4/CAMK4/ITPR1/CAMK2G/ADCY2/ADCY6/ITPR3/PRKACA/CACNA1D/CAMK1/CAMK2D/CALM1/GNAQ/ADCY3/PLCB2/PRKCE/ORAI1	27
hsa04130	SNARE interactions in vesicular transport	12/2125	32/6092	0.442834	1	0.958925	VAMP5/STX3/BNIP1/SEC22B/STX1A/STX6/SNAP29/STX1B/SNAP23/VAMP2/STX7/VTI1B	12
hsa05206	MicroRNAs in cancer	52/2125	146/6092	0.456621	1	0.958925	CDKN1A/EZH2/STMN1/CDC25C/ZFPM2/PAK4/IRS1/KIF23/MMP16/DNMT1/HRAS/PDGFA/IRS2/NOTCH4/PDGFRB/TGFB2/NRAS/PDCD4/FGFR3/MDM2/FSCN1/HNRNPK/VEGFA/CD44/BRCA1/CDCA5/SIRT1/CYP1B1/CCNG1/UBE2I/RECK/PIK3CD/RPS6KA5/EFNA4/MAPK3/HDAC2/HDAC1/ZEB2/CDKN2A/HOXD10/CDC25A/PTGS2/NOTCH1/THBS1/STAT3/E2F1/RDX/CCND2/EGFR/ERBB2/PRKCE/CRKL	52
hsa05321	Inflammatory bowel disease	14/2125	38/6092	0.459973	1	0.958925	TLR4/NFATC1/HLA-DPA1/HLA-DMB/STAT1/IL6/TGFB2/HLA-DMA/RORA/IL12A/STAT4/STAT3/TGFB1/IFNGR1	14
hsa04750	Inflammatory mediator regulation of TRP channels	30/2125	84/6092	0.477182	1	0.958925	BDKRB1/PLCB4/PLA2G4C/HRH1/ADCY8/PLCB3/PPP1CA/IL1RAP/CALML6/CALM3/CALML4/PIK3CD/PPP1CC/ITPR1/CAMK2G/ADCY2/ADCY6/HTR2A/ITPR3/PRKACA/CYP2J2/CAMK2D/CALM1/GNAQ/P2RY2/ADCY3/TRPM8/TRPV4/PLCB2/PRKCE	30
hsa04080	Neuroactive ligand-receptor interaction	51/2125	144/6092	0.477556	1	0.958925	LYNX1/S1PR3/PTGER3/LPAR3/S1PR1/BDKRB1/GRPR/ADORA1/THRB/LPAR1/GRP/HTR7/PGRMC2/PTGER1/GRIA3/VGF/TACR1/HRH1/GABRA5/GABRQ/DRD1/ADM/GAL/MC5R/LYPD6B/GRIN3B/ADORA2B/LHB/POMC/P2RX6/GLRB/MCHR1/P2RY6/GRM4/F2R/HTR2A/NR3C1/CHRNA5/ADRA2A/CHRNA10/GRIA1/P2RY2/TBXA2R/CHRM2/GRIN2A/ADM2/ADORA2A/LEPR/GABBR2/OPRL1/PRSS3	51
hsa00130	Ubiquinone and other terpenoid-quinone biosynthesis	4/2125	10/6092	0.482993	1	0.958925	COQ3/COQ2/COQ5/NQO1	4
hsa00591	Linoleic acid metabolism	4/2125	10/6092	0.482993	1	0.958925	PLA2G4C/PLAAT3/CYP2E1/CYP2J2	4
hsa04744	Phototransduction	4/2125	10/6092	0.482993	1	0.958925	CALML6/CALM3/CALML4/CALM1	4
hsa00590	Arachidonic acid metabolism	12/2125	33/6092	0.494211	1	0.958925	PTGES3/PLA2G4C/GPX4/PLAAT3/CBR3/CYP2E1/LTA4H/PTGDS/CYP2J2/AKR1C3/PTGS2/CBR1	12
hsa05150	Staphylococcus aureus infection	13/2125	36/6092	0.500957	1	0.958925	HLA-DPA1/HLA-DMB/HLA-DMA/CFB/MASP1/C2/CFD/C1S/C1R/ITGB2/ICAM1/CFI/C4B	13
hsa04976	Bile secretion	14/2125	39/6092	0.507171	1	0.958925	AQP9/HMGCR/EPHX1/ADCY8/RXRA/NCEH1/ADCY2/ADCY6/PRKACA/AQP1/SLC4A4/ABCC2/ADCY3/SLC51A	14
hsa04928	Parathyroid hormone synthesis, secretion and action	31/2125	88/6092	0.51318	1	0.958925	CDKN1A/SOST/GNAI1/CREB3L2/MAFB/VDR/PLCB4/MMP16/LRP5/CREB3L4/ADCY8/PLCB3/GNAI3/MMP24/RXRA/MEF2C/ARRB1/ITPR1/MAPK3/ADCY2/ADCY6/ITPR3/PRKACA/PLD1/MEF2A/PDE4A/GNAQ/ADCY3/EGFR/PLCB2/ARHGEF1	31
hsa00790	Folate biosynthesis	7/2125	19/6092	0.514557	1	0.958925	SPR/DHFR/MOCOS/AKR1C3/QDPR/CBR1/PCBD2	7
hsa04145	Phagosome	41/2125	117/6092	0.520541	1	0.958925	TLR4/HLA-A/HLA-C/HLA-DPA1/TUBB4B/HLA-DMB/PLA2R1/HLA-E/ATP6V0A1/THBS2/CORO1A/ATP6V1B2/HLA-F/ATP6V1E1/ATP6V1A/TUBA1B/HLA-DMA/LAMP1/TUBA1C/CD36/SEC22B/SFTPD/CD14/DYNC1LI1/ITGA2/TUBB/ATP6V1C1/C1R/EEA1/LAMP2/ATP6V1F/RAC1/TUBB6/ATP6V1C2/ITGB2/THBS1/ATP6V0E1/TUBB3/TLR6/STX7/THBS3	41
hsa00500	Starch and sucrose metabolism	8/2125	22/6092	0.521868	1	0.958925	GAA/PGM2/PYGL/PGM1/AGL/GANC/ENPP1/GYG2	8
hsa04918	Thyroid hormone synthesis	18/2125	51/6092	0.528168	1	0.958925	GPX3/TTF2/CREB3L2/PLCB4/TTF1/CREB3L4/ADCY8/PLCB3/ITPR1/ADCY2/ADCY6/ITPR3/PRKACA/GPX1/GNAQ/ADCY3/TG/PLCB2	18
hsa04672	Intestinal immune network for IgA production	9/2125	25/6092	0.528335	1	0.958925	IL15/LTBR/HLA-DPA1/HLA-DMB/IL6/HLA-DMA/CCL28/TNFSF13/TGFB1	9
hsa04972	Pancreatic secretion	19/2125	54/6092	0.532697	1	0.958925	PLCB4/RAB8A/KCNMA1/RAB27B/ADCY8/PLCB3/ITPR1/ADCY2/ADCY6/ITPR3/CLCA2/RAC1/SLC4A4/GNAQ/ADCY3/RAP1A/TPCN2/PLCB2/PRSS3	19
hsa00051	Fructose and mannose metabolism	10/2125	28/6092	0.534162	1	0.958925	PFKFB3/TIGAR/TPI1/PFKFB2/ALDOC/PMM1/SORD/GMPPB/PFKM/MPI	10
hsa04710	Circadian rhythm	11/2125	31/6092	0.539486	1	0.958925	BHLHE41/PRKAG2/RORA/RBX1/CUL1/PER3/BHLHE40/PRKAA2/PER2/NPAS2/BTRC	11
hsa05222	Small cell lung cancer	30/2125	86/6092	0.540764	1	0.958925	CDKN1A/LAMB2/CKS1B/CKS2/LAMA2/LAMA4/BCL2L1/TRAF2/CDK2/AKT1/RXRA/APAF1/IKBKG/PIK3CD/TRAF5/CASP9/ITGA6/ITGA2/LAMB3/LAMC1/FN1/CDKN2B/LAMA1/PTGS2/BIRC2/E2F1/ZBTB17/ITGA3/CYCS/DDB2	30
hsa04512	ECM-receptor interaction	24/2125	69/6092	0.552457	1	0.958925	LAMB2/LAMA2/LAMA4/THBS2/ITGB8/ITGA1/HMMR/CD44/CD36/CD47/HSPG2/AGRN/COL6A6/ITGA6/ITGA2/LAMB3/LAMC1/FN1/LAMA1/ITGA10/THBS1/ITGA3/NPNT/THBS3	24
hsa04919	Thyroid hormone signaling pathway	36/2125	104/6092	0.560106	1	0.958925	THRB/FOXO1/PLCB4/STAT1/MED24/ESR1/HRAS/NCOA3/NOTCH4/AKT1/NRAS/MED17/MDM2/PLCB3/PFKFB2/RXRA/PIK3CD/MED1/NCOA1/HIF1A/CASP9/MAPK3/HDAC2/HDAC1/MED30/RCAN2/PRKACA/SIN3A/DIO2/MED4/RHEB/MED27/NOTCH1/CTNNB1/PFKM/PLCB2	36
hsa04929	GnRH secretion	16/2125	46/6092	0.561178	1	0.958925	PLCB4/HRAS/AKT1/NRAS/PLCB3/LHB/PIK3CD/ARRB1/ITPR1/MAPK3/ITPR3/CACNA1D/GNAQ/HCN1/GABBR2/PLCB2	16
hsa05167	Kaposi sarcoma-associated herpesvirus infection	55/2125	159/6092	0.561299	1	0.958925	HLA-A/HLA-C/CDKN1A/NFATC1/MAP1LC3B/HLA-E/STAT1/NFATC2/IL6/CXCL3/HRAS/HLA-F/TRAF2/AKT1/NRAS/TICAM1/VEGFA/STAT2/CALML6/CALM3/CALML4/TLR3/IKBKG/PIK3CD/HIF1A/ITPR1/CASP9/NFATC3/MAPK3/ATG3/TYK2/ITPR3/PREX1/RAC1/CALM1/PTGS2/MAP1LC3A/ICAM1/TCF7L2/PPP3R1/GNG10/STAT3/MICB/GNG7/GNB3/E2F1/MICA/CCR1/CXCL8/TNFRSF1A/CTNNB1/FGF2/CXCL1/CYCS/IFNGR1	55
hsa03083	Polycomb repressive complex	28/2125	81/6092	0.565766	1	0.958925	PHF19/EZH2/AURKB/RBBP7/WDR5/RYBP/MTF2/OGT/BAP1/USP7/CBX3/BCOR/UBE2D2/PCGF5/HDAC2/TFDP1/HDAC1/MBD5/SCML2/EED/L3MBTL2/KDM2B/YY2/TEX10/EZH1/DCAF7/PCGF6/KDM2A	28
hsa05020	Prion disease	76/2125	220/6092	0.568304	1	0.958925	TUBB4B/CREB3L2/STIP1/PSMC5/VDAC3/PSMA4/IL6/NDUFA6/PSMC3/KLC4/TUBA1B/PSMB7/CREB3L4/PSMB3/PSMD12/PSMD9/PSMA7/ATP5PO/PSMA2/GRIN3B/PSMD11/TUBA1C/PSMC6/PSMD4/CYC1/APAF1/UQCRFS1/PSMA3/PSMC1/PSMD3/PSMD7/ATP5PB/ADRM1/PIK3CD/EIF2S1/PSMD1/ITPR1/CASP9/MAPK3/PSMB2/SLC25A5/PSMD13/PSMD2/NDUFA12/TUBB/ATP5MC1/LAMC1/PSMA5/PSMD14/ITPR3/PRKACA/CACNA1D/NDUFB6/SLC25A4/NCAM2/PSMC4/PSMA1/RAC1/PSMA6/SDHA/TUBB6/HSPA8/PPP…	76
hsa00785	Lipoic acid metabolism	6/2125	17/6092	0.576425	1	0.958925	LIAS/PDHA1/GCSH/GLDC/DLAT/BCKDHA	6
hsa04137	Mitophagy - animal	34/2125	99/6092	0.582976	1	0.958925	GABARAPL1/SQSTM1/RRAS/CCZ1/MAP1LC3B/BCL2L1/CITED2/GABARAP/HRAS/PINK1/PRKN/OPTN/TRAF2/FOXO3/BNIP3L/BCL2L13/PGAM5/NRAS/TBC1D17/NLRX1/GABARAPL2/BNIP3/HIF1A/EIF2S1/NBR1/TOMM40/PHB2/TFEB/MAP1LC3A/SAMM50/E2F1/TOMM70/SMURF1/VCP	34
hsa00563	Glycosylphosphatidylinositol (GPI)-anchor biosynthesis	9/2125	26/6092	0.58474	1	0.958925	PIGZ/PIGY/PIGC/PIGA/PIGW/PIGP/PIGB/PIGM/PGAP1	9
hsa04650	Natural killer cell mediated cytotoxicity	24/2125	70/6092	0.586764	1	0.958925	HLA-A/HLA-C/TNFRSF10B/NFATC1/HLA-E/NFATC2/HRAS/ULBP3/NRAS/ICAM2/RAC3/TNFRSF10A/PIK3CD/MAPK3/VAV3/RAC1/ITGB2/ICAM1/PPP3R1/MICB/MICA/TNFSF10/FYN/IFNGR1	24
hsa04915	Estrogen signaling pathway	36/2125	105/6092	0.588158	1	0.958925	GNAI1/CREB3L2/MMP2/PLCB4/ESR1/CTSD/HRAS/NCOA3/AKT1/CREB3L4/NRAS/ADCY8/PLCB3/GNAI3/POMC/CALML6/CALM3/CALML4/PIK3CD/NCOA1/ITPR1/MAPK3/ADCY2/ADCY6/ITPR3/PRKACA/CALM1/HSPA8/RARA/FKBP4/GNAQ/ADCY3/HSP90AB1/EGFR/GABBR2/PLCB2	36
hsa05212	Pancreatic cancer	26/2125	76/6092	0.592162	1	0.958925	CDKN1A/BCL2L1/STAT1/RAD51/AKT1/TGFB2/VEGFA/RALB/RAC3/IKBKG/PIK3CD/CASP9/MAPK3/RALGDS/CDKN2A/RAC1/PLD1/BRCA2/TGFBR2/STAT3/TGFB1/E2F1/EGFR/ERBB2/CDC42/DDB2	26
hsa02010	ABC transporters	12/2125	35/6092	0.592718	1	0.958925	ABCC9/ABCA1/ABCA5/ABCA2/ABCA10/ABCD1/ABCC6/ABCA7/ABCC2/ABCB5/ABCB9/ABCA9	12
hsa04912	GnRH signaling pathway	27/2125	79/6092	0.594752	1	0.958925	MMP2/PLCB4/PLA2G4C/HRAS/NRAS/ADCY8/PLCB3/LHB/CALML6/CALM3/CALML4/ITPR1/CAMK2G/MAPK3/ADCY2/ADCY6/ITPR3/PRKACA/CACNA1D/CAMK2D/CALM1/PLD1/GNAQ/ADCY3/EGFR/PLCB2/CDC42	27
hsa05010	Alzheimer disease	110/2125	320/6092	0.59891	1	0.958925	CSF1/LRP1/TUBB4B/MME/PSMC5/IRS1/VDAC3/PLCB4/PSMA4/IL6/HRAS/LRP5/WNT16/TRAF2/NDUFA6/PSMC3/WIPI1/IRS2/KLC4/AKT1/TUBA1B/PSMB7/PSMB3/NRAS/PSMD12/PSMD9/PSMA7/ATP5PO/PLCB3/PSMA2/APOE/PSMD11/TUBA1C/PSMC6/CALML6/PSMD4/CALM3/PIK3R4/CYC1/NAE1/APAF1/BACE1/UQCRFS1/CALML4/FZD5/PSMA3/PSMC1/PSMD3/PSMD7/PSEN1/ATP5PB/ADRM1/IKBKG/PIK3CD/EIF2S1/NOX4/PSMD1/ITPR1/CASP9/MAPK3/PSMB2/DKK2/SLC25A5/PSMD13/PSMD2/NDUFA12/TU…	110
hsa05163	Human cytomegalovirus infection	63/2125	184/6092	0.601496	1	0.958925	HLA-A/HLA-C/CDKN1A/NFATC1/PTGER3/GNAI1/CREB3L2/HLA-E/PLCB4/TAPBP/NFATC2/PTGER1/IL6/HRAS/HLA-F/B2M/TRAF2/AKT1/CREB3L4/NRAS/ADCY8/MDM2/PLCB3/GNAI3/VEGFA/CALML6/CALM3/RAC3/CALML4/IKBKG/PIK3CD/TSC1/ITPR1/TRAF5/CASP9/NFATC3/MAPK3/ADCY2/ADCY6/ITPR3/PRKACA/CDKN2A/RAC1/RHEB/CALM1/PTGS2/PPP3R1/GNG10/STAT3/GNG7/GNAQ/GNB3/E2F1/CCR1/ADCY3/CXCL8/TNFRSF1A/CTNNB1/EGFR/PLCB2/CYCS/ARHGEF1/CRKL	63
hsa01230	Biosynthesis of amino acids	20/2125	59/6092	0.611643	1	0.958925	TPI1/CS/NAGS/GOT2/IDH3B/ARG2/ENO1/SHMT1/ALDOC/PHGDH/ACO1/IDH2/PYCR3/PGAM1/BCAT1/GOT1/MAT2B/PFKM/ENO3/PC	20
hsa05200	Pathways in cancer	148/2125	431/6092	0.61548	1	0.958925	CDKN1A/FGF7/IL15/PGF/LAMB2/CKS1B/CKS2/LAMA2/PTGER3/LAMA4/GNAI1/CDH1/LPAR3/BDKRB1/GLI1/PPARG/BCL2L1/EPAS1/BIRC5/MMP2/BBC3/LPAR1/FOXO1/PLCB4/STAT1/PTGER1/ESR1/IL6/CCNA2/JUP/HRAS/HES1/RAD51/LRP5/WNT16/TRAF2/PDGFA/CDK2/NCOA3/TPM3/IL7/NOTCH4/AKT1/PDGFRB/TGFB2/HEY1/NRAS/BMP2/ADCY8/FGFR3/MDM2/PLCB3/JAG2/GNAI3/GLI2/VEGFA/STAT2/PML/RXRA/CALML6/VEGFB/ARNT2/CALM3/RALB/RAC3/APAF1/CALML4/FZD5/DAPK1/IGF1R/IL12…	148
hsa05142	Chagas disease	27/2125	80/6092	0.625954	1	0.958925	TLR4/GNAI1/PPP2CA/PLCB4/IL6/GNA14/AKT1/TGFB2/PLCB3/TICAM1/GNAI3/IL12A/GNAL/IKBKG/PIK3CD/MAPK3/CFLAR/TGFBR2/TGFB1/GNAQ/CXCL8/TNFRSF1A/PPP2R2C/TLR6/PLCB2/PPP2R2D/IFNGR1	27
hsa04520	Adherens junction	28/2125	83/6092	0.627865	1	0.958925	CDH1/MYL9/NECTIN1/PTPRM/CCM2/RAC3/IGF1R/NECTIN2/RASIP1/AFDN/PTPRJ/MAPK3/SNAI1/WASF1/RAC1/INSR/TCF7L2/TGFBR2/MYL5/CTNNB1/SMURF1/RAP1A/PDCD10/EGFR/ERBB2/CDC42/FYN/ACP1	28
hsa04350	TGF-beta signaling pathway	31/2125	92/6092	0.633425	1	0.958925	PPP2CA/FST/PITX2/TGFB2/BMP2/ZFYVE9/RBL1/FBN1/ACVR2A/NRROS/LRRC32/DCN/MAPK3/HDAC2/RBX1/TFDP1/CUL1/HDAC1/GREM1/SMAD1/SIN3A/CDKN2B/SMAD9/ACVR2B/NOG/TGFBR2/THBS1/TGFB1/RGMB/SMURF1/ACVR1B	31
hsa04150	mTOR signaling pathway	47/2125	139/6092	0.636722	1	0.958925	PRR5/LPIN2/IRS1/DEPTOR/LPIN1/ATP6V1B2/HRAS/ATP6V1E1/CASTOR2/LRP5/WNT16/ATP6V1A/STRADB/AKT1/NRAS/LAMTOR3/CASTOR1/TELO2/EIF4E2/FZD5/IGF1R/PIK3CD/TSC1/SGK1/EIF4E/RRAGC/MAPK3/WNT5A/WNT9A/ATP6V1C1/TTI1/ULK2/RRAGD/PRKAA2/ATP6V1F/FLCN/RHEB/RRAGB/INSR/ATP6V1C2/CAB39/DVL3/FZD4/EIF4B/TNFRSF1A/RPS6KA2/NPRL3	47
hsa04621	NOD-like receptor signaling pathway	47/2125	139/6092	0.636722	1	0.958925	TLR4/GABARAPL1/MAP1LC3B/GBP5/BCL2L1/CARD9/VDAC3/PLCB4/STAT1/CARD6/GPSM3/IL6/GABARAP/CXCL3/YWHAE/TRAF2/SUGT1/PLCB3/DHX33/TICAM1/OAS2/STAT2/NLRX1/GABARAPL2/IKBKG/TANK/ITPR1/TRAF5/MAPK3/CASP4/TXNIP/TYK2/ITPR3/CTSB/PANX1/MAP1LC3A/PKN1/RBCK1/TXN/BIRC2/CXCL8/NAMPT/TRPM7/CXCL1/HSP90AB1/PSTPIP1/PLCB2	47
hsa01200	Carbon metabolism	33/2125	98/6092	0.636999	1	0.958925	PGD/GLYCTK/ACAT2/PDHA1/TPI1/PGP/CS/GOT2/ACOX1/H6PD/MMUT/GCSH/IDH3B/SUCLG1/ENO1/SHMT1/ALDOC/PHGDH/GLDC/ADH5/CAT/ACO1/SDHA/IDH2/RGN/DLAT/PGAM1/GOT1/PFKM/ENO3/PC/ME3/ACSS2	33
hsa00512	Mucin type O-glycan biosynthesis	10/2125	30/6092	0.637768	1	0.958925	GALNTL6/GALNT17/GALNT5/GALNT15/GALNT12/C1GALT1/GCNT1/GALNT11/GCNT4/GALNT1	10
hsa00260	Glycine, serine and threonine metabolism	9/2125	27/6092	0.637792	1	0.958925	GLYCTK/GCSH/SHMT1/PHGDH/GLDC/GCAT/PGAM1/GAMT/MAOA	9
hsa00030	Pentose phosphate pathway	8/2125	24/6092	0.638255	1	0.958925	PGD/PGM2/GLYCTK/PGM1/H6PD/ALDOC/RGN/PFKM	8
hsa00052	Galactose metabolism	8/2125	24/6092	0.638255	1	0.958925	GAA/PGM2/PGM1/GLB1/GANC/GALE/PFKM/GALT	8
hsa00350	Tyrosine metabolism	6/2125	18/6092	0.641317	1	0.958925	GOT2/ADH5/AOX1/GOT1/GSTZ1/MAOA	6
hsa00534	Glycosaminoglycan biosynthesis - heparan sulfate / heparin	6/2125	18/6092	0.641317	1	0.958925	HS3ST2/GLCE/NDST1/NDST2/XYLT1/HS3ST3A1	6
hsa00650	Butanoate metabolism	6/2125	18/6092	0.641317	1	0.958925	ABAT/ACAT2/OXCT1/HMGCS1/ALDH5A1/HMGCL	6
hsa00604	Glycosphingolipid biosynthesis - ganglio series	5/2125	15/6092	0.644684	1	0.958925	B4GALNT1/HEXA/ST6GALNAC6/GLB1/ST6GALNAC5	5
hsa05412	Arrhythmogenic right ventricular cardiomyopathy	21/2125	63/6092	0.648173	1	0.958925	DES/GJA1/LAMA2/ITGB8/DSG2/ITGA1/JUP/DMD/EMD/SNTA1/SSPN/ITGA6/ITGA2/SNTB1/CACNA1D/LAMA1/ITGA10/TCF7L2/CTNNB1/LMNA/ITGA3	21
hsa04210	Apoptosis	40/2125	119/6092	0.648788	1	0.958925	CTSF/CTSK/LMNB2/TNFRSF10B/ENDOG/LMNB1/PARP1/BCL2L1/BIRC5/BBC3/PARP2/CTSD/HRAS/CASP2/TRAF2/AKT1/TUBA1B/NRAS/TUBA1C/HRK/APAF1/TNFRSF10A/DAB2IP/IKBKG/PIK3CD/EIF2S1/ITPR1/CASP9/MAPK3/CTSO/CFLAR/ITPR3/CTSB/CTSH/BIRC2/TNFRSF1A/TNFSF10/DDIT3/LMNA/CYCS	40
hsa04146	Peroxisome	24/2125	72/6092	0.652073	1	0.958925	PXMP2/DDO/SCP2/PAOX/ACOX1/MVK/ABCD1/CRAT/ACSL5/ECI2/PRDX1/PHYH/GNPAT/CAT/MPV17/HMGCL/PRDX5/PEX19/MLYCD/IDH2/MPV17L2/PEX11G/ECH1/SOD2	24
hsa04064	NF-kappa B signaling pathway	27/2125	81/6092	0.656049	1	0.958925	TLR4/LTBR/PARP1/BCL2L1/RIGI/TNFRSF11A/CXCL3/TRAF2/LY96/TICAM1/BCL10/TRIM25/UBE2I/IKBKG/TICAM2/TRAF5/CD14/EDA2R/CFLAR/VCAM1/PTGS2/ICAM1/RELB/BIRC2/CXCL8/TNFRSF1A/CXCL1	27
hsa04072	Phospholipase D signaling pathway	40/2125	120/6092	0.673094	1	0.958925	RRAS/GAB2/LPAR3/PDGFD/LPAR1/PLCB4/PLA2G4C/HRAS/PDGFA/AKT1/PDGFRB/NRAS/ADCY8/PLCB3/RALB/DNM2/PIK3CD/TSC1/MAPK3/ADCY2/GRM4/ADCY6/F2R/AGPAT5/CYTH2/RAPGEF3/DGKZ/RALGDS/PIP5K1C/RHEB/INSR/PLD1/SPHK1/ARF1/ADCY3/CXCL8/EGFR/PLPP3/PLCB2/FYN	40
hsa04062	Chemokine signaling pathway	43/2125	129/6092	0.676888	1	0.958925	GNAI1/PLCB4/STAT1/CXCL3/DOCK2/HRAS/FOXO3/CXCL16/GRK6/AKT1/NRAS/ADCY8/PLCB3/GNAI3/STAT2/RAC3/IKBKG/PIK3CD/ARRB1/MAPK3/ADCY2/ADCY6/VAV3/CCL28/GRK3/PRKACA/PREX1/RAC1/CXCL6/GSK3A/GNG10/STAT3/GNG7/GNAQ/GNB3/CCR1/ADCY3/CXCL8/RAP1A/CXCL1/PLCB2/CDC42/CRKL	43
hsa05152	Tuberculosis	43/2125	129/6092	0.676888	1	0.958925	TLR4/HLA-DPA1/HLA-DMB/PLA2R1/ATP6V0A1/VDR/CORO1A/CARD9/STAT1/IL6/CTSD/NFYA/AKT1/TGFB2/HLA-DMA/CEBPB/LAMP1/HSPD1/BCL10/CALML6/CALM3/APAF1/CALML4/TLR1/IL12A/CAMK2G/CASP9/CD14/IRAK2/MAPK3/EEA1/LAMP2/CAMK2D/CALM1/ITGB2/PPP3R1/SPHK1/TGFB1/TNFRSF1A/TLR6/NFYC/CYCS/IFNGR1	43
hsa04810	Regulation of actin cytoskeleton	61/2125	182/6092	0.679148	1	0.958925	FGF7/RRAS/PIP4K2C/BDKRB1/MYL9/PDGFD/PAK4/LPAR1/ITGB8/IQGAP3/ITGA1/GIT1/HRAS/GSN/RGCC/PDGFA/DIAPH3/DIAPH1/CYFIP1/AKT1/PDGFRB/NRAS/FGFR3/MYLK2/PPP1CA/RAC3/MYLK/ARPC1A/PPP1R12A/PIK3CD/PPP1CC/ACTR3C/MAPK3/ITGA6/WASF1/SSH1/ITGA2/PIP4K2A/F2R/FN1/VAV3/ARPC5L/DOCK1/RAC1/SSH3/PIP5K1C/ITGA10/ITGB2/TMSB4Y/MSN/MYL5/FGD1/FGF2/CFL1/RDX/CHRM2/EGFR/ITGA3/CDC42/ARHGEF1/CRKL	61
hsa03320	PPAR signaling pathway	16/2125	49/6092	0.679675	1	0.958925	FABP5/SLC27A1/PPARG/SCP2/RXRA/ACOX1/CD36/ACSL5/GK/PPARA/HMGCS1/ANGPTL4/PLIN2/NR1H3/CPT1B/ME3	16
hsa04612	Antigen processing and presentation	16/2125	49/6092	0.679675	1	0.958925	HLA-A/HLA-C/HLA-DPA1/HLA-DMB/IFI30/HLA-E/TAPBP/HLA-F/NFYA/B2M/HLA-DMA/CTSB/HSPA8/NFYC/HSP90AB1/PSME1	16
hsa00020	Citrate cycle (TCA cycle)	9/2125	28/6092	0.68688	1	0.958925	PDHA1/CS/IDH3B/SUCLG1/ACO1/SDHA/IDH2/DLAT/PC	9
hsa05145	Toxoplasmosis	30/2125	91/6092	0.687355	1	0.958925	TLR4/LAMB2/HLA-DPA1/LAMA2/LAMA4/HLA-DMB/GNAI1/BCL2L1/STAT1/LY96/AKT1/TGFB2/HLA-DMA/GNAI3/IL12A/IKBKG/CASP9/MAPK3/ITGA6/LAMB3/LAMC1/TYK2/LAMA1/HSPA8/STAT3/TGFB1/BIRC2/TNFRSF1A/CYCS/IFNGR1	30
hsa00062	Fatty acid elongation	8/2125	25/6092	0.689981	1	0.958925	ELOVL6/ACOT7/PPT1/ELOVL2/ELOVL3/ELOVL5/HADHB/ACOT2	8
hsa01040	Biosynthesis of unsaturated fatty acids	8/2125	25/6092	0.689981	1	0.958925	SCP2/ELOVL6/ACOX1/ACOT7/ELOVL2/ELOVL3/ELOVL5/ACOT2	8
hsa05204	Chemical carcinogenesis - DNA adducts	8/2125	25/6092	0.689981	1	0.958925	HSD11B1L/EPHX1/CYP2E1/CYP1B1/GSTM2/PTGS2/CBR1/GSTA1	8
hsa04261	Adrenergic signaling in cardiomyocytes	37/2125	112/6092	0.693683	1	0.958925	GNAI1/CREB3L2/PPP2R5D/SCN1B/PPP2CA/PLCB4/TPM3/POPDC3/AKT1/CREB3L4/ADCY8/PLCB3/PPP1CA/GNAI3/CALML6/CALM3/CALML4/RPS6KA5/PPP1CC/CAMK2G/PPP2R5B/MAPK3/KCNK2/ADCY2/PPP2R3A/ADCY6/RAPGEF3/PRKACA/CACNA1D/CAMK2D/CALM1/GNAQ/CREM/ADCY3/PPP2R2C/PLCB2/PPP2R2D	37
hsa05207	Chemical carcinogenesis - receptor activation	46/2125	139/6092	0.702326	1	0.958925	FGF7/PTGES3/GNAI1/CREB3L2/KPNA2/BIRC5/VDR/BCL6/ESR1/HRAS/EPHX1/AKT1/CREB3L4/NRAS/ADCY8/PAQR7/KPNA1/GNAI3/VEGFA/KPNB1/RXRA/CYP1B1/PIK3CD/PPARA/ARRB1/CACNA1A/MAPK3/ADCY2/ADCY6/PRKACA/CACNA1D/KPNA5/GSTM2/CDC25A/STAT3/GSTA1/E2F1/ADCY3/KLF5/FGF2/HSP90AB1/RPS6KA2/EGFR/KPNA3/CDC6/STAT5A	46
hsa04920	Adipocytokine signaling pathway	18/2125	56/6092	0.713208	1	0.958925	IRS1/PPARGC1A/TRAF2/IRS2/AKT1/PRKAG2/ACACB/POMC/RXRA/CD36/ACSL5/IKBKG/PPARA/PRKAA2/STAT3/TNFRSF1A/CPT1B/LEPR	18
hsa04933	AGE-RAGE signaling pathway in diabetic complications	30/2125	92/6092	0.71345	1	0.958925	NFATC1/MMP2/FOXO1/PLCB4/STAT1/IL6/F3/HRAS/DIAPH1/AKT1/TGFB2/NRAS/PLCB3/VEGFA/VEGFB/PIK3CD/NOX4/MAPK3/FN1/RAC1/VCAM1/ICAM1/TGFBR2/STAT3/TGFB1/CXCL8/PLCB2/CDC42/PRKCE/STAT5A	30
hsa04936	Alcoholic liver disease	36/2125	110/6092	0.716526	1	0.958925	TLR4/LPIN2/FOXO1/TRA2B/IL6/LPIN1/CXCL3/PPARGC1A/LY96/FOXO3/AKT1/PRKAG2/ACACB/CYP2E1/TICAM1/ACOX1/SIRT1/C2/IL12A/IKBKG/PPARA/NOX4/CD14/ADH5/PRKAA2/MLYCD/TCF7L2/TRA2A/ACADVL/SREBF1/C4B/CXCL8/TNFRSF1A/CTNNB1/CPT1B/CXCL1	36
hsa04910	Insulin signaling pathway	39/2125	119/6092	0.718386	1	0.958925	RHOQ/PPP1R3B/FOXO1/IRS1/PYGL/HRAS/LIPE/MKNK1/PPARGC1A/IRS2/AKT1/NRAS/PRKAG2/FLOT2/ACACB/PPP1CA/CALML6/CALM3/EIF4E2/CALML4/PIK3CD/PRKAR2B/PPP1CC/PDE3B/TSC1/MKNK2/EIF4E/CBLB/MAPK3/PRKACA/PRKAA2/RHEB/CALM1/INSR/SH2B2/SREBF1/CBL/PRKAR1A/CRKL	39
hsa01250	Biosynthesis of nucleotide sugars	11/2125	35/6092	0.724173	1	0.958925	PGM2/PGM1/NANS/GNPNAT1/PMM1/TGDS/GALE/UAP1/GMPPB/MPI/GALT	11
hsa05216	Thyroid cancer	11/2125	35/6092	0.724173	1	0.958925	CDKN1A/CDH1/PPARG/HRAS/TPM3/NRAS/RXRA/MAPK3/TCF7L2/CTNNB1/DDB2	11
hsa00360	Phenylalanine metabolism	3/2125	10/6092	0.736033	1	0.958925	GOT2/GOT1/MAOA	3
hsa04380	Osteoclast differentiation	32/2125	99/6092	0.738401	1	0.958925	CTSK/NFATC1/SQSTM1/CSF1/GAB2/PPARG/STAT1/NFATC2/TNFRSF11B/TNFRSF11A/TRAF2/AKT1/TGFB2/STAT2/FOSL2/CAMK4/IKBKG/PIK3CD/ITPR1/MAPK3/FOSL1/TYK2/ITPR3/RAC1/TEC/TGFBR2/PPP3R1/TGFB1/RELB/TNFRSF1A/FYN/IFNGR1	32
hsa04071	Sphingolipid signaling pathway	35/2125	108/6092	0.738963	1	0.958925	S1PR3/GNAI1/GAB2/S1PR1/ASAH1/PPP2R5D/ADORA1/PPP2CA/PLCB4/CTSD/HRAS/TRAF2/AKT1/NRAS/PLCB3/GNAI3/RAC3/PIK3CD/PPP2R5B/MAPK3/SGPP1/PPP2R3A/RAC1/PLD1/SPTLC3/ASAH2/SPHK1/GNAQ/TNFRSF1A/PPP2R2C/SGPP2/PLCB2/FYN/PRKCE/PPP2R2D	35
hsa05165	Human papillomavirus infection	91/2125	274/6092	0.743745	1	0.958925	HLA-A/HLA-C/CDKN1A/LAMB2/LAMA2/LAMA4/CREB3L2/PPP2R5D/HLA-E/ATP6V0A1/THBS2/PPP2CA/FOXO1/ITGB8/STAT1/ITGA1/ATP6V1B2/CCNA2/TUBG1/HRAS/HLA-F/HES1/ATP6V1E1/WNT16/CDK2/ATP6V1A/NOTCH4/AKT1/PDGFRB/CREB3L4/HEY1/NRAS/RBL1/MDM2/ISG15/TICAM1/VEGFA/STAT2/FZD5/PSMC1/PSEN1/MX2/TLR3/IKBKG/PIK3CD/TSC1/COL6A6/PPP2R5B/MAPK3/HDAC2/ITGA6/ITGA2/PPP2R3A/LAMB3/HDAC1/WNT5A/LAMC1/WNT9A/ATP6V1C1/FN1/TBP/TYK2/PRKACA/ATP6V1F…	91
hsa05221	Acute myeloid leukemia	17/2125	54/6092	0.745848	1	0.958925	CCNA2/JUP/HRAS/AKT1/NRAS/PML/IKBKG/PIK3CD/CD14/MAPK3/PIM2/TCF7L2/RARA/STAT3/PER2/RUNX1T1/STAT5A	17
hsa04640	Hematopoietic cell lineage	16/2125	51/6092	0.747569	1	0.958925	HLA-DPA1/CSF1/HLA-DMB/MME/ITGA1/IL6/IL7/HLA-DMA/CD44/CD36/CD14/ITGA6/ITGA2/IL11/CD7/ITGA3	16
hsa00520	Amino sugar and nucleotide sugar metabolism	14/2125	45/6092	0.751949	1	0.958925	HEXA/PGM2/AMDHD2/PGM1/NANS/GNPNAT1/CYB5R1/PMM1/RENBP/GALE/UAP1/GMPPB/MPI/GALT	14
hsa04611	Platelet activation	33/2125	103/6092	0.761011	1	0.958925	APBB1IP/GNAI1/PLCB4/PLA2G4C/PRKG1/AKT1/ADCY8/MYLK2/PLCB3/PPP1CA/GNAI3/MYLK/PPP1R12A/STIM1/PIK3CD/PPP1CC/ITPR1/MAPK3/ITGA2/ADCY2/ADCY6/F2R/ITPR3/PRKACA/SNAP23/GNAQ/ADCY3/TBXA2R/RAP1A/PLCB2/FYN/ARHGEF1/ORAI1	33
hsa05160	Hepatitis C	40/2125	124/6092	0.761084	1	0.958925	CDKN1A/CLDN4/CLDN11/YWHAQ/PPP2CA/STAT1/RIGI/YWHAH/HRAS/YWHAE/TRAF2/CDK2/AKT1/NRAS/TICAM1/OAS2/STAT2/RXRA/APAF1/MX2/TLR3/IKBKG/PIK3CD/PPARA/EIF2S1/CASP9/MAPK3/TYK2/CFLAR/CLDN23/STAT3/NR1H3/E2F1/TNFRSF1A/CTNNB1/PPP2R2C/EGFR/EIF3E/CYCS/PPP2R2D	40
hsa04216	Ferroptosis	11/2125	36/6092	0.761826	1	0.958925	MAP1LC3B/VDAC3/GCLM/GPX4/FTH1/SAT2/PCBP1/ACSL5/MAP1LC3A/FTL/LPCAT3	11
hsa00770	Pantothenate and CoA biosynthesis	5/2125	17/6092	0.762376	1	0.958925	VNN2/VNN1/PPCDC/ENPP1/BCAT1	5
hsa00564	Glycerophospholipid metabolism	25/2125	79/6092	0.764351	1	0.958925	LPCAT2/LPIN2/CDS1/GPAT3/PLA2G4C/LPIN1/PLAAT3/GPAT2/PLD3/LPCAT1/PNPLA7/ETNK1/CDIPT/GNPAT/AGPAT5/GPCPD1/DGKZ/CDS2/PLD1/GPAT4/ADPRM/PLPP3/PLA2G15/LPCAT3/PNPLA6	25
hsa05414	Dilated cardiomyopathy	24/2125	76/6092	0.765175	1	0.958925	DES/LAMA2/ITGB8/ITGA1/TPM3/TGFB2/ADCY8/DMD/EMD/SNTA1/SSPN/ITGA6/ITGA2/ADCY2/SNTB1/ADCY6/PRKACA/CACNA1D/LAMA1/ITGA10/TGFB1/ADCY3/LMNA/ITGA3	24
hsa00250	Alanine, aspartate and glutamate metabolism	9/2125	30/6092	0.771846	1	0.958925	ABAT/DDO/GOT2/ALDH5A1/CAD/ASRGL1/PPAT/GOT1/ASPA	9
hsa00980	Metabolism of xenobiotics by cytochrome P450	9/2125	30/6092	0.771846	1	0.958925	HSD11B1L/EPHX1/CBR3/CYP2E1/CYP1B1/ADH5/GSTM2/CBR1/GSTA1	9
hsa04136	Autophagy - other	9/2125	30/6092	0.771846	1	0.958925	GABARAPL1/PPP2CA/GABARAP/WIPI1/PIK3R4/GABARAPL2/ATG3/ULK2/ATG101	9
hsa04215	Apoptosis - multiple species	9/2125	30/6092	0.771846	1	0.958925	BCL2L1/BIRC5/BBC3/APAF1/CASP9/BIRC2/NGFR/TNFRSF1A/CYCS	9
hsa00340	Histidine metabolism	4/2125	14/6092	0.777056	1	0.958925	CARNMT1/HNMT/ASPA/MAOA	4
hsa04392	Hippo signaling pathway - multiple species	8/2125	27/6092	0.778424	1	0.958925	TEAD3/WWTR1/RASSF2/RASSF4/DCHS2/AJUBA/LIMD1/TEAD1	8
hsa04151	PI3K-Akt signaling pathway	90/2125	274/6092	0.784006	1	0.958925	TLR4/CDKN1A/FGF7/PGF/LAMB2/LAMA2/LAMA4/CSF1/PKN3/LPAR3/CREB3L2/PDGFD/PPP2R5D/YWHAQ/BCL2L1/THBS2/PPP2CA/LPAR1/IRS1/ITGB8/ITGA1/IL6/YWHAH/HRAS/YWHAE/PDGFA/CDK2/FOXO3/IL7/AKT1/PDGFRB/CREB3L4/ARTN/NRAS/FGFR3/MDM2/NR4A1/VEGFA/BRCA1/OSMR/RXRA/VEGFB/EIF4E2/IGF1R/IKBKG/PIK3CD/TSC1/MAGI2/SGK1/COL6A6/EIF4E/PPP2R5B/EFNA4/TEK/CASP9/MAPK3/ITGA6/ITGA2/PPP2R3A/LAMB3/LAMC1/F2R/FN1/PRKAA2/RAC1/NTF4/LAMA1/RHEB/ITG…	90
hsa04931	Insulin resistance	29/2125	92/6092	0.784447	1	0.958925	CREB3L2/SLC27A1/PPP1R3B/FOXO1/IRS1/IL6/PYGL/PPARGC1A/OGT/IRS2/AKT1/CREB3L4/PRKAG2/ACACB/PPP1CA/CD36/PIK3CD/PPARA/PPP1CC/PRKAA2/INSR/STAT3/NR1H3/SREBF1/TNFRSF1A/CPT1B/NR1H2/RPS6KA2/PRKCE	29
hsa04625	C-type lectin receptor signaling pathway	27/2125	86/6092	0.786056	1	0.958925	NFATC1/RRAS/CARD9/STAT1/NFATC2/IL6/HRAS/AKT1/NRAS/MDM2/STAT2/BCL10/CALML6/CALM3/CALML4/IL12A/IKBKG/PIK3CD/ITPR1/CBLB/NFATC3/MAPK3/ITPR3/CALM1/PTGS2/PPP3R1/RELB	27
hsa00982	Drug metabolism - cytochrome P450	7/2125	24/6092	0.78645	1	0.958925	CYP2E1/ADH5/GSTM2/AOX1/GSTA1/MAOA/FMO5	7
hsa00514	Other types of O-glycan biosynthesis	13/2125	43/6092	0.787032	1	0.958925	GALNTL6/GALNT17/GALNT5/OGT/GALNT15/GALNT12/C1GALT1/COLGALT2/GALNT11/ST6GAL2/GALNT1/POFUT2/GXYLT2	13
hsa03022	Basal transcription factors	12/2125	40/6092	0.791083	1	0.958925	TAF5/TAF15/GTF2H1/MNAT1/TAF3/TBP/TAF5L/GTF2A2/TAF9B/GTF2H4/GTF2H3/GTF2B	12
hsa05214	Glioma	22/2125	71/6092	0.792082	1	0.958925	CDKN1A/HRAS/PDGFA/AKT1/PDGFRB/NRAS/MDM2/CALML6/CALM3/CALML4/IGF1R/CAMK4/PIK3CD/CAMK2G/MAPK3/CDKN2A/CAMK1/CAMK2D/CALM1/E2F1/EGFR/DDB2	22
hsa04962	Vasopressin-regulated water reabsorption	11/2125	37/6092	0.795762	1	0.958925	CREB3L2/CREB3L4/DYNLL1/ARHGDIB/DYNC1LI1/ADCY6/PRKACA/DYNC2LI1/VAMP2/ADCY3/DCTN1	11
hsa04662	B cell receptor signaling pathway	17/2125	56/6092	0.802467	1	0.958925	NFATC1/NFATC2/HRAS/CD72/AKT1/NRAS/BCL10/RAC3/IKBKG/PIK3CD/NFATC3/MAPK3/VAV3/RAC1/PIK3AP1/PPP3R1/CD79B	17
hsa00640	Propanoate metabolism	9/2125	31/6092	0.80755	1	0.958925	ABAT/ACSS3/ACACB/ACOX1/MMUT/SUCLG1/MLYCD/ACSS2/BCKDHA	9
hsa05220	Chronic myeloid leukemia	23/2125	75/6092	0.813266	1	0.958925	CDKN1A/GAB2/BCL2L1/HRAS/AKT1/TGFB2/NRAS/MDM2/IKBKG/PIK3CD/MAPK3/HDAC2/CTBP2/HDAC1/CDKN2A/TGFBR2/TGFB1/BCR/E2F1/CBL/STAT5A/DDB2/CRKL	23
hsa01524	Platinum drug resistance	20/2125	66/6092	0.819217	1	0.958925	CDKN1A/BCL2L1/BIRC5/BBC3/AKT1/MDM2/TOP2A/BRCA1/APAF1/PIK3CD/CASP9/MAPK3/MSH2/CDKN2A/GSTM2/BIRC2/ABCC2/GSTA1/ERBB2/CYCS	20
hsa04066	HIF-1 signaling pathway	29/2125	94/6092	0.824865	1	0.958925	TLR4/CDKN1A/LTBR/IL6/PFKFB3/MKNK1/PDHA1/AKT1/VEGFA/EIF4E2/IGF1R/PIK3CD/HIF1A/MKNK2/CAMK2G/EIF4E/ENO1/TEK/MAPK3/RBX1/ALDOC/CAMK2D/INSR/STAT3/PFKM/EGFR/ERBB2/ENO3/IFNGR1	29
hsa05170	Human immunodeficiency virus 1 infection	55/2125	173/6092	0.827729	1	0.958925	TLR4/HLA-A/HLA-C/APOBEC3B/CCNB2/NFATC1/GNAI1/CCNB1/CDC25C/HLA-E/BCL2L1/PAK4/TAPBP/NFATC2/CHEK1/HRAS/HLA-F/CUL4B/B2M/TRAF2/CDK1/AKT1/NRAS/APOBEC3F/GNAI3/AP1S2/CALML6/CALM3/RAC3/CALML4/IKBKG/PIK3CD/BST2/ITPR1/TRAF5/CASP9/NFATC3/MAPK3/RBX1/CUL1/ITPR3/AP1S1/RAC1/AP1S3/CALM1/PPP3R1/GNG10/GNG7/GNAQ/GNB3/TNFRSF1A/CFL1/BTRC/CYCS/CRKL	55
hsa00330	Arginine and proline metabolism	10/2125	35/6092	0.832005	1	0.958925	SMS/SAT2/ODC1/GOT2/ARG2/PYCR3/GAMT/GOT1/L3HYPDH/MAOA	10
hsa01521	EGFR tyrosine kinase inhibitor resistance	23/2125	76/6092	0.834136	1	0.958925	PDGFD/BCL2L1/IL6/HRAS/PDGFA/FOXO3/AKT1/PDGFRB/NRAS/FGFR3/VEGFA/EIF4E2/IGF1R/PIK3CD/EIF4E/MAPK3/AXL/NRG2/GAS6/STAT3/FGF2/EGFR/ERBB2	23
hsa05410	Hypertrophic cardiomyopathy	22/2125	73/6092	0.836179	1	0.958925	DES/LAMA2/ITGB8/ITGA1/IL6/TPM3/TGFB2/PRKAG2/DMD/EMD/SNTA1/SSPN/ITGA6/ITGA2/SNTB1/CACNA1D/PRKAA2/LAMA1/ITGA10/TGFB1/LMNA/ITGA3	22
hsa00280	Valine, leucine and isoleucine degradation	13/2125	45/6092	0.842304	1	0.958925	ABAT/ACAT2/MMUT/OXCT1/IVD/HMGCS1/HMGCL/HADHB/BCAT1/AOX1/HSD17B10/ACAD8/BCKDHA	13
hsa00562	Inositol phosphate metabolism	19/2125	64/6092	0.843459	1	0.958925	PIP4K2C/PLCB4/SYNJ2/MTMR3/TPI1/PLCB3/INPP4B/PI4K2B/ITPKC/PIK3CD/CDIPT/PIP4K2A/PI4K2A/PIP5K1C/MTMR6/FIG4/INPP5K/PLCB2/INPP5E	19
hsa00120	Primary bile acid biosynthesis	3/2125	12/6092	0.846979	1	0.958925	SCP2/HSD3B7/CYP39A1	3
hsa00592	alpha-Linolenic acid metabolism	3/2125	12/6092	0.846979	1	0.958925	PLA2G4C/PLAAT3/ACOX1	3
hsa00730	Thiamine metabolism	3/2125	12/6092	0.846979	1	0.958925	AK2/AK4/ACP1	3
hsa05310	Asthma	3/2125	12/6092	0.846979	1	0.958925	HLA-DPA1/HLA-DMB/HLA-DMA	3
hsa04659	Th17 cell differentiation	23/2125	77/6092	0.853246	1	0.958925	NFATC1/HLA-DPA1/HLA-DMB/STAT1/NFATC2/IL6/HLA-DMA/IL1RAP/RORA/RXRA/IKBKG/HIF1A/NFATC3/MAPK3/TYK2/TGFBR2/PPP3R1/RARA/STAT3/TGFB1/HSP90AB1/STAT5A/IFNGR1	23
hsa04370	VEGF signaling pathway	15/2125	52/6092	0.856718	1	0.958925	PLA2G4C/NFATC2/HRAS/AKT1/NRAS/VEGFA/RAC3/PIK3CD/CASP9/MAPK3/RAC1/PTGS2/PPP3R1/SPHK1/CDC42	15
hsa04340	Hedgehog signaling pathway	14/2125	49/6092	0.860879	1	0.958925	GLI1/HHAT/EVC/GLI2/MEGF8/ARRB1/CUL1/GRK3/PRKACA/MOSMO/GAS1/SMURF1/BTRC/CCND2	14
hsa04658	Th1 and Th2 cell differentiation	19/2125	65/6092	0.863238	1	0.958925	NFATC1/HLA-DPA1/HLA-DMB/STAT1/NFATC2/HLA-DMA/JAG2/IL12A/IKBKG/NFATC3/MAPK3/TYK2/RUNX3/PPP3R1/NOTCH1/STAT4/MAML1/STAT5A/IFNGR1	19
hsa05211	Renal cell carcinoma	19/2125	65/6092	0.863238	1	0.958925	CDKN1A/EPAS1/PAK4/HRAS/AKT1/TGFB2/NRAS/VEGFA/ARNT2/PIK3CD/HIF1A/MAPK3/RBX1/RAC1/FLCN/TGFB1/RAP1A/CDC42/CRKL	19
hsa00220	Arginine biosynthesis	4/2125	16/6092	0.864359	1	0.958925	NAGS/GOT2/ARG2/GOT1	4
hsa05218	Melanoma	18/2125	62/6092	0.866268	1	0.958925	CDKN1A/FGF7/CDH1/PDGFD/HRAS/PDGFA/AKT1/PDGFRB/NRAS/MDM2/IGF1R/PIK3CD/MAPK3/CDKN2A/E2F1/FGF2/EGFR/DDB2	18
hsa04670	Leukocyte transendothelial migration	23/2125	78/6092	0.87065	1	0.958925	GNAI1/CLDN4/MYL9/CLDN11/MMP2/JAM2/GNAI3/AFDN/PIK3CD/VAV3/RAPGEF3/JAM3/RAC1/CLDN23/VCAM1/ITGB2/ICAM1/MSN/MYL5/CTNNB1/RAP1A/THY1/CDC42	23
hsa00830	Retinol metabolism	5/2125	20/6092	0.880039	1	0.958925	RDH10/ADH5/RDH5/AOX1/HSD17B6	5
hsa00561	Glycerolipid metabolism	14/2125	50/6092	0.881236	1	0.958925	PNPLA3/PNPLA2/LPIN2/GPAT3/GLYCTK/LPIN1/GPAT2/GK/AGK/AGPAT5/DGKZ/DGAT2/GPAT4/PLPP3	14
hsa04070	Phosphatidylinositol signaling system	25/2125	85/6092	0.88208	1	0.958925	PIP4K2C/PLCB4/CDS1/SYNJ2/MTMR3/PLCB3/INPP4B/PI4K2B/CALML6/CALM3/ITPKC/CALML4/PIK3CD/CDIPT/ITPR1/PIP4K2A/PI4K2A/DGKZ/ITPR3/PIP5K1C/CDS2/CALM1/MTMR6/PLCB2/INPP5E	25
hsa05120	Epithelial cell signaling in Helicobacter pylori infection	18/2125	63/6092	0.884131	1	0.958925	ATP6V0A1/ATP6V1B2/CXCL3/GIT1/ATP6V1E1/JAM2/ATP6V1A/IKBKG/ATP6V1C1/JAM3/ATP6V1F/RAC1/ATP6V1C2/ATP6V0E1/CXCL8/CXCL1/EGFR/CDC42	18
hsa04666	Fc gamma R-mediated phagocytosis	24/2125	82/6092	0.884182	1	0.958925	GAB2/PLA2G4C/ASAP3/GSN/AKT1/MYO10/DNM2/ARPC1A/PIK3CD/ACTR3C/MAPK3/WASF1/VAV3/ARPC5L/DOCK1/RAC1/PIP5K1C/PLD1/SPHK1/CFL1/PLPP3/CDC42/PRKCE/CRKL	24
hsa05030	Cocaine addiction	9/2125	34/6092	0.889401	1	0.958925	GNAI1/CREB3L2/DRD1/CREB3L4/GNAI3/GRIN3B/PRKACA/MAOA/GRIN2A	9
hsa00970	Aminoacyl-tRNA biosynthesis	12/2125	44/6092	0.890915	1	0.958925	RARS1/DARS2/FARSB/TARS2/HARS1/VARS2/LARS2/KARS1/GATB/FARSA/AARS2/HARS2	12
hsa04930	Type II diabetes mellitus	8/2125	31/6092	0.897226	1	0.958925	IRS1/IRS2/PIK3CD/CACNA1A/MAPK3/CACNA1D/INSR/PRKCE	8
hsa04935	Growth hormone synthesis, secretion and action	29/2125	99/6092	0.90157	1	0.958925	GNAI1/CREB3L2/IRS1/PLCB4/STAT1/HRAS/IRS2/AKT1/CREB3L4/NRAS/ADCY8/PLCB3/GNAI3/IGFBP3/PIK3CD/ITPR1/MAPK3/ADCY2/ADCY6/ITPR3/PRKACA/CACNA1D/STAT3/GNAQ/ADCY3/PLCB2/STAT5A/ADCY10/CRKL	29
hsa00620	Pyruvate metabolism	10/2125	38/6092	0.902556	1	0.958925	ACAT2/PDHA1/ACACB/ADH5/DLAT/ACYP2/PC/ME3/GLO1/ACSS2	10
hsa00532	Glycosaminoglycan biosynthesis - chondroitin sulfate / dermatan sulfate	5/2125	21/6092	0.906179	1	0.958925	DSE/CHSY1/XYLT1/CHSY3/CHST15	5
hsa05110	Vibrio cholerae infection	12/2125	45/6092	0.908591	1	0.958925	ATP6V0A1/ATP6V1B2/ATP6V1E1/ATP6V1A/TJP2/ATP6V1C1/PRKACA/ATP6V1F/ATP6V1C2/ATP6V0E1/ARF1/ADCY3	12
hsa00071	Fatty acid degradation	9/2125	35/6092	0.909269	1	0.958925	GCDH/ACAT2/ACOX1/ACSL5/ECI2/ADH5/ACADVL/HADHB/CPT1B	9
hsa00053	Ascorbate and aldarate metabolism	2/2125	10/6092	0.913031	1	0.958925	GUSB/RGN	2
hsa00920	Sulfur metabolism	2/2125	10/6092	0.913031	1	0.958925	PAPSS2/ETHE1	2
hsa05140	Leishmaniasis	14/2125	52/6092	0.914761	1	0.958925	TLR4/HLA-DPA1/HLA-DMB/STAT1/TGFB2/HLA-DMA/IL12A/MAPK3/PTGS2/ITGB2/EEF1A1/EEF1A2/TGFB1/IFNGR1	14
hsa05217	Basal cell carcinoma	14/2125	52/6092	0.914761	1	0.958925	CDKN1A/GLI1/WNT16/BMP2/GLI2/FZD5/WNT5A/WNT9A/TCF7L2/DVL3/FZD4/CTNNB1/AXIN2/DDB2	14
hsa04964	Proximal tubule bicarbonate reclamation	3/2125	14/6092	0.914928	1	0.958925	SLC25A10/AQP1/SLC4A4	3
hsa04620	Toll-like receptor signaling pathway	21/2125	75/6092	0.918233	1	0.958925	TLR4/CTSK/STAT1/IL6/LY96/AKT1/TICAM1/STAT2/TOLLIP/TLR1/TLR3/IL12A/IKBKG/PIK3CD/TICAM2/CD14/MAPK3/TYK2/RAC1/CXCL8/TLR6	21
hsa04723	Retrograde endocannabinoid signaling	31/2125	107/6092	0.920364	1	0.958925	GNAI1/PLCB4/GRIA3/GABRA5/SLC17A7/GABRQ/NDUFA6/ADCY8/PLCB3/GNAI3/CACNA1A/ITPR1/MAPK3/ADCY2/NDUFA12/ADCY6/ITPR3/PRKACA/CACNA1D/NDUFB6/PTGS2/GRIA1/GNG10/GNG7/GNAQ/GNB3/ADCY3/NDUFA4/PLCB2/NDUFA9/FAAH	31
hsa04060	Cytokine-cytokine receptor interaction	44/2125	148/6092	0.923414	1	0.958925	IL15/TNFRSF10B/LTBR/GDF15/CSF1/IL6/TNFRSF11B/TNFRSF11A/CXCL3/TNFRSF10C/TNFSF9/CXCL16/IL7/TGFB2/IL1RL2/BMP2/IL1RAP/OSMR/ACVR2A/TNFRSF10A/IL12A/RELT/EDA2R/ACKR3/TNFRSF14/CCL28/TNFSF13/IL11/CXCL6/ACVR2B/TGFBR2/TGFB1/TNFRSF21/CD70/CCR1/NGFR/CXCL8/TNFRSF1A/TNFSF10/CXCL1/LEPR/IL17RE/ACVR1B/IFNGR1	44
hsa05213	Endometrial cancer	15/2125	56/6092	0.924438	1	0.958925	CDKN1A/CDH1/HRAS/FOXO3/AKT1/NRAS/PIK3CD/CASP9/MAPK3/TCF7L2/CTNNB1/AXIN2/EGFR/ERBB2/DDB2	15
hsa00380	Tryptophan metabolism	7/2125	29/6092	0.924865	1	0.958925	GCDH/ACAT2/AADAT/CYP1B1/CAT/AOX1/MAOA	7
hsa04144	Endocytosis	70/2125	229/6092	0.929956	1	0.958925	HLA-A/HLA-C/FOLR3/HLA-E/SH3GL3/ASAP3/EHD1/RNF41/GIT1/IGF2R/HRAS/HLA-F/RAB8A/GRK6/VPS37D/SPART/RAB11FIP2/SPG21/WASHC5/ZFYVE9/FGFR3/MDM2/VPS4A/IQSEC2/PML/SH3GL1/SNX5/EHD4/SH3KBP1/DNM2/IGF1R/ARPC1A/SNX2/PSD4/DNAJC6/WASHC2A/ARRB1/VTA1/CBLB/ACTR3C/AGAP9/RAB35/ARFGAP2/CYTH2/RAB11FIP3/ARPC5L/GRK3/EEA1/CHMP4B/EHD2/PIP5K1C/SH3GLB2/CHMP4A/PLD1/HSPA8/CHMP7/TGFBR2/SNX6/EPS15/SMAP2/ARF1/CAPZA1/SMURF1/PARD6G/C…	70
hsa01522	Endocrine resistance	25/2125	89/6092	0.930765	1	0.958925	CDKN2C/CDKN1A/MMP2/ESR1/HRAS/NCOA3/NOTCH4/AKT1/NRAS/ADCY8/MDM2/JAG2/IGF1R/PIK3CD/MED1/MAPK3/ADCY2/ADCY6/PRKACA/CDKN2A/NOTCH1/E2F1/ADCY3/EGFR/ERBB2	25
hsa05205	Proteoglycans in cancer	53/2125	177/6092	0.931795	1	0.958925	TLR4/CDKN1A/RRAS/HCLS1/LUM/MMP2/ESR1/HRAS/WNT16/AKT1/TGFB2/NRAS/PDCD4/MDM2/PPP1CA/VEGFA/CD44/FZD5/IGF1R/PPP1R12A/HSPG2/DCN/PIK3CD/PPP1CC/HIF1A/ITPR1/CAMK2G/MAPK3/ITGA2/WNT5A/WNT9A/FN1/VAV3/ITPR3/PRKACA/CAMK2D/RAC1/HOXD10/DROSHA/MSN/THBS1/STAT3/TGFB1/FZD4/EIF4B/CTNNB1/FGF2/RDX/CBL/EGFR/ERBB2/CDC42/ARHGEF1	53
hsa05131	Shigellosis	65/2125	214/6092	0.932	1	0.958925	TLR4/SQSTM1/HCLS1/MYL9/MAP1LC3B/BCL2L1/FOXO1/H3-3B/PLCB4/H3-3A/FOXO4/TRAF2/FOXO6/FOXO3/WIPI1/DIAPH1/AKT1/MDM2/PLCB3/CBX3/CD44/BCL10/PIK3R4/UBE2N/UBE2D2/ARPC1A/UBE2V2/IKBKG/PIK3CD/TNIP1/RPS6KA5/BNIP3/ITPR1/RRAGC/TRAF5/CD14/ACTR3C/MAPK3/RBX1/CASP4/WASF1/FNBP1L/CUL1/CYTH2/ARPC5L/RRAGD/ITPR3/DOCK1/RAC1/RRAGB/GSK3A/MAP1LC3A/RBCK1/MYL5/ARF1/CXCL8/TNFRSF1A/BTRC/EGFR/PLCB2/CDC42/PRKCE/CYCS/H3C10/CRKL	65
hsa04510	Focal adhesion	52/2125	174/6092	0.932458	1	0.958925	PGF/LAMB2/LAMA2/LAMA4/MYL9/EMP2/PDGFD/THBS2/PAK4/ITGB8/ITGA1/HRAS/PDGFA/DIAPH1/AKT1/PDGFRB/MYLK2/PPP1CA/VEGFA/VEGFB/RAC3/MYLK/IGF1R/PPP1R12A/PIK3CD/PPP1CC/COL6A6/MAPK3/ITGA6/ITGA2/LAMB3/LAMC1/FN1/VAV3/DOCK1/RAC1/LAMA1/PIP5K1C/ITGA10/THBS1/MYL5/BIRC2/CTNNB1/RAP1A/CCND2/EGFR/ERBB2/ITGA3/CDC42/FYN/THBS3/CRKL	52
hsa05231	Choline metabolism in cancer	24/2125	86/6092	0.932781	1	0.958925	PDGFD/SLC22A5/PLA2G4C/SLC44A3/HRAS/PDGFA/AKT1/PDGFRB/NRAS/RAC3/PIK3CD/TSC1/HIF1A/MAPK3/WASF1/GPCPD1/DGKZ/RALGDS/RAC1/PIP5K1C/RHEB/PLD1/EGFR/PLPP3	24
hsa04917	Prolactin signaling pathway	16/2125	60/6092	0.932913	1	0.958925	STAT1/ESR1/TNFRSF11A/HRAS/FOXO3/AKT1/NRAS/LHB/SOCS7/PIK3CD/MAPK3/STAT3/SOCS6/CCND2/STAT5A/GALT	16
hsa04961	Endocrine and other factor-regulated calcium reabsorption	9/2125	37/6092	0.940043	1	0.958925	VDR/PLCB4/ESR1/PLCB3/DNM2/ADCY6/PRKACA/GNAQ/PLCB2	9
hsa04978	Mineral absorption	9/2125	37/6092	0.940043	1	0.958925	VDR/STEAP2/FTH1/SLC46A1/SLC30A1/FTL/HMOX2/TRPM7/CYBRD1	9
hsa00860	Porphyrin metabolism	5/2125	23/6092	0.943909	1	0.958925	FTH1/GUSB/FTL/HMBS/HMOX2	5
hsa00310	Lysine degradation	15/2125	58/6092	0.946636	1	0.958925	SUV39H1/NSD2/EZH2/GCDH/KMT5A/ACAT2/SUV39H2/AADAT/SMYD3/COLGALT2/EHMT1/DOT1L/NSD1/EZH1/SMYD2	15
hsa01240	Biosynthesis of cofactors	35/2125	123/6092	0.94777	1	0.958925	COQ3/SPR/DHFR/GCLM/COQ2/LIAS/MTHFD2L/GUSB/MTHFD1/UMPS/AK2/NADSYN1/PDXP/AK4/SHMT1/AK3/PPCDC/NMNAT2/COQ5/CAD/PMM1/RGN/MTHFD1L/NME1/BCAT1/HMBS/DHODH/HSD17B6/CTPS2/MAT2B/NAPRT/CTPS1/GMPPB/NQO1/MPI	35
hsa00010	Glycolysis / Gluconeogenesis	12/2125	48/6092	0.947875	1	0.958925	PGM2/PDHA1/TPI1/PGM1/ENO1/ALDOC/ADH5/DLAT/PGAM1/PFKM/ENO3/ACSS2	12
hsa04973	Carbohydrate digestion and absorption	6/2125	27/6092	0.948385	1	0.958925	PLCB4/AKT1/PLCB3/PIK3CD/CACNA1D/PLCB2	6
hsa05161	Hepatitis B	40/2125	139/6092	0.948882	1	0.958925	TLR4/CDKN1A/NFATC1/CREB3L2/YWHAQ/BIRC5/VDAC3/STAT1/NFATC2/IL6/RIGI/CCNA2/HRAS/CDK2/AKT1/CREB3L4/TGFB2/NRAS/TICAM1/STAT2/APAF1/TLR3/HSPG2/IKBKG/PIK3CD/TICAM2/PCNA/CASP9/NFATC3/MAPK3/TYK2/TGFBR2/STAT4/STAT3/TGFB1/E2F1/CXCL8/STAT5A/CYCS/DDB2	40
hsa04657	IL-17 signaling pathway	17/2125	65/6092	0.949641	1	0.958925	IL6/CXCL3/SRSF1/TRAF2/ELAVL1/CEBPB/IKBKG/TRAF5/MAPK3/FOSL1/ANAPC5/CXCL6/PTGS2/CXCL8/CXCL1/HSP90AB1/IL17RE	17
hsa04660	T cell receptor signaling pathway	24/2125	88/6092	0.949827	1	0.958925	NFATC1/PPP2R5D/PAK4/PPP2CA/NFATC2/HRAS/AKT1/NRAS/BCL10/IKBKG/PIK3CD/PPP2R5B/CBLB/NFATC3/MAPK3/NCK1/PPP2R3A/VAV3/TEC/PPP3R1/PPP2R2C/CDC42/FYN/PPP2R2D	24
hsa05210	Colorectal cancer	23/2125	85/6092	0.951722	1	0.958925	CDKN1A/BIRC5/BBC3/HRAS/AKT1/TGFB2/NRAS/RALB/RAC3/PIK3CD/CASP9/MAPK3/RALGDS/MSH2/RAC1/TCF7L2/TGFBR2/TGFB1/CTNNB1/AXIN2/EGFR/CYCS/DDB2	23
hsa05230	Central carbon metabolism in cancer	16/2125	62/6092	0.952485	1	0.958925	HRAS/SCO2/TIGAR/PDHA1/AKT1/PDGFRB/NRAS/FGFR3/PIK3CD/HIF1A/MAPK3/IDH2/PGAM1/PFKM/EGFR/ERBB2	16
hsa00270	Cysteine and methionine metabolism	10/2125	42/6092	0.956593	1	0.958925	LACC1/SMS/GCLM/DNMT1/GOT2/AHCYL2/PHGDH/BCAT1/GOT1/MAT2B	10
hsa00533	Glycosaminoglycan biosynthesis - keratan sulfate	2/2125	12/6092	0.956965	1	0.958925	CHST2/CHST1	2
hsa04960	Aldosterone-regulated sodium reabsorption	5/2125	24/6092	0.957074	1	0.958925	IRS1/PIK3CD/SGK1/MAPK3/INSR	5
hsa04622	RIG-I-like receptor signaling pathway	13/2125	53/6092	0.961715	1	0.958925	RIGI/TRAF2/PIN1/ISG15/NLRX1/TRIM25/IL12A/IKBKG/TANK/ZNFX1/AZI2/CXCL8/TBKBP1	13
hsa00601	Glycosphingolipid biosynthesis - lacto and neolacto series	3/2125	17/6092	0.966738	1	0.958925	ST3GAL6/ST3GAL4/B3GALT2	3
hsa05224	Breast cancer	33/2125	121/6092	0.97118	1	0.958925	CDKN1A/FGF7/ESR1/HRAS/HES1/LRP5/WNT16/NCOA3/NOTCH4/AKT1/HEY1/NRAS/JAG2/BRCA1/FZD5/IGF1R/PIK3CD/NCOA1/MAPK3/WNT5A/WNT9A/BRCA2/TCF7L2/NOTCH1/DVL3/FZD4/E2F1/CTNNB1/FGF2/AXIN2/EGFR/ERBB2/DDB2	33
hsa04390	Hippo signaling pathway	37/2125	134/6092	0.971535	1	0.958925	CDH1/YWHAQ/TEAD3/BIRC5/BBC3/PPP2CA/YWHAH/YWHAE/WNT16/WWTR1/TGFB2/BMP2/PPP1CA/GLI2/FZD5/PPP1CC/AFP/WNT5A/WNT9A/AJUBA/SMAD1/ITGB2/TCF7L2/TGFBR2/DVL3/TGFB1/FZD4/BIRC2/LIMD1/CTNNB1/PPP2R2C/AXIN2/PARD6G/BTRC/CCND2/PPP2R2D/TEAD1	37
hsa05132	Salmonella infection	66/2125	226/6092	0.97233	1	0.958925	TLR4/TNFRSF10B/RRAS/TUBB4B/MYL9/PLEKHM1/RAB9A/IL6/VPS41/ARL8A/HRAS/SNX33/TRAF2/LY96/AHNAK2/ARL8B/KLC4/CYFIP1/MYO6/AKT1/TUBA1B/GCC2/DYNLL1/CSE1L/KPNA1/TUBA1C/TNFRSF10A/DNM2/ARPC1A/FYCO1/IKBKG/PIK3CD/VPS18/ACTR1A/CD14/ACTR3C/MAPK3/CASP4/DYNC1LI1/TUBB/CYTH2/DYNLT1/ARPC5L/DYNC2LI1/RAC1/TUBB6/TCF7L2/PKN1/VPS39/MYL5/TXN/BIRC2/ARF1/TUBB3/CXCL8/TNFRSF1A/CTNNB1/TLR6/TNFSF10/HSP90AB1/KPNA3/DCTN3/PODXL/CDC4…	66
hsa05340	Primary immunodeficiency	3/2125	18/6092	0.975978	1	0.958925	IKBKG/DCLRE1C/ORAI1	3
hsa05162	Measles	28/2125	106/6092	0.976287	1	0.958925	TLR4/RAB9A/BCL2L1/BBC3/STAT1/IL6/RIGI/CD46/CDK2/AKT1/OAS2/STAT2/APAF1/MX2/IL12A/IKBKG/PIK3CD/EIF2S1/CBLB/CASP9/TYK2/HSPA8/MSN/STAT3/RCHY1/CCND2/STAT5A/CYCS	28
hsa04623	Cytosolic DNA-sensing pathway	14/2125	59/6092	0.976911	1	0.958925	IL6/RIGI/DNASE2/DDX41/PCBP1/POLR3A/G3BP1/POLR2K/ZCCHC3/IKBKG/POLR3B/ZDHHC1/POLR2F/POLR1D	14
hsa04722	Neurotrophin signaling pathway	30/2125	113/6092	0.977801	1	0.958925	IRS1/HRAS/YWHAE/FOXO3/AKT1/NRAS/CALML6/CALM3/CALML4/SORT1/PSEN1/CAMK4/PIK3CD/RPS6KA5/CAMK2G/ARHGDIB/IRAK2/MAPK3/CAMK2D/RAC1/NTF4/CALM1/SH2B2/PSEN2/NGFR/RAP1A/RPS6KA2/CDC42/BEX3/CRKL	30
hsa05215	Prostate cancer	23/2125	90/6092	0.978414	1	0.958925	CDKN1A/CREB3L2/PDGFD/FOXO1/HRAS/PDGFA/CDK2/AKT1/PDGFRB/CREB3L4/NRAS/MDM2/IGF1R/IKBKG/PIK3CD/CASP9/MAPK3/TCF7L2/E2F1/CTNNB1/HSP90AB1/EGFR/ERBB2	23
hsa04530	Tight junction	36/2125	133/6092	0.979137	1	0.958925	HCLS1/CLDN4/MYL9/CLDN11/PPP2CA/CGNL1/MPDZ/JAM2/RAB8A/TUBA1B/PRKAG2/TUBA1C/TJP2/ARPC1A/AFDN/PCNA/ACTR3C/ARHGEF18/ARPC5L/JAM3/PRKACA/CACNA1D/PRKAA2/RAC1/CLDN23/RAPGEF2/MSN/PPP2R2C/RDX/RAP1A/PARD6G/ERBB2/CDC42/MAGI1/PRKCE/PPP2R2D	36
hsa00040	Pentose and glucuronate interconversions	2/2125	14/6092	0.979155	1	0.958925	GUSB/SORD	2
hsa04664	Fc epsilon RI signaling pathway	11/2125	49/6092	0.97955	1	0.958925	GAB2/PLA2G4C/HRAS/AKT1/NRAS/RAC3/PIK3CD/MAPK3/VAV3/RAC1/FYN	11
hsa01212	Fatty acid metabolism	12/2125	53/6092	0.981397	1	0.958925	SCP2/ACAT2/ELOVL6/ACOX1/ACSL5/PPT1/ELOVL2/ELOVL3/ELOVL5/ACADVL/HADHB/CPT1B	12
hsa05235	PD-L1 expression and PD-1 checkpoint pathway in cancer	18/2125	74/6092	0.981683	1	0.958925	TLR4/NFATC1/STAT1/NFATC2/HRAS/AKT1/NRAS/TICAM1/IKBKG/PIK3CD/TICAM2/HIF1A/NFATC3/MAPK3/PPP3R1/STAT3/EGFR/IFNGR1	18
hsa03060	Protein export	6/2125	31/6092	0.981891	1	0.958925	SGTA/SRP9/SRP72/UBL4B/IMMP1L/SRP68	6
hsa03010	Ribosome	35/2125	131/6092	0.982608	1	0.958925	RPS27L/MRPL24/MRPL11/MRPL9/MRPL18/RPL26L1/MRPL22/MRPL13/MRPS2/MRPL21/MRPL16/MRPS7/MRPL35/MRPL1/MRPL4/MRPS11/MRPL20/MRPL12/MRPL3/RPL35/MRPL32/MRPL23/RPS11/MRPL27/MRPL28/RPS19/MRPL15/RPL13/RPL36AL/RPL22L1/RPL13A/MRPS9/MRPS15/MRPL17/MRPS21	35
hsa05223	Non-small cell lung cancer	16/2125	68/6092	0.984645	1	0.958925	CDKN1A/HRAS/FOXO3/AKT1/NRAS/RXRA/PIK3CD/CASP9/MAPK3/CDKN2A/STAT3/E2F1/EGFR/ERBB2/STAT5A/DDB2	16
hsa00061	Fatty acid biosynthesis	2/2125	15/6092	0.985585	1	0.958925	ACACB/ACSL5	2
hsa04014	Ras signaling pathway	51/2125	185/6092	0.987195	1	0.958925	ETS2/FGF7/PGF/RRAS/CSF1/GAB2/PDGFD/BCL2L1/PAK4/HTR7/PLA2G4C/RASA4/HRAS/PLAAT3/FOXO4/PDGFA/AKT1/PDGFRB/NRAS/FGFR3/VEGFA/CALML6/VEGFB/CALM3/RALB/RIN1/RAC3/CALML4/IGF1R/IKBKG/AFDN/PIK3CD/EFNA4/TEK/MAPK3/PRKACA/RALGDS/RAC1/NTF4/CALM1/INSR/PLD1/GNG10/GNG7/GNB3/NGFR/FGF2/RAP1A/GRIN2A/EGFR/CDC42	51
hsa05418	Fluid shear stress and atherosclerosis	30/2125	117/6092	0.988158	1	0.958925	SQSTM1/MMP2/PDGFA/AKT1/SUMO3/VEGFA/ACVR2A/CALML6/CALM3/RAC3/CALML4/MEF2C/IKBKG/PIK3CD/SUMO2/PRKAA2/GSTM2/RAC1/VCAM1/CALM1/MEF2A/ACVR2B/ICAM1/TXN/GSTA1/TNFRSF1A/CTNNB1/NQO1/HSP90AB1/TRPV4	30
hsa04932	Non-alcoholic fatty liver disease	36/2125	137/6092	0.988417	1	0.958925	PPARG/IRS1/IL6/TRAF2/NDUFA6/IRS2/MAP3K11/AKT1/PRKAG2/CYP2E1/RXRA/CYC1/UQCRFS1/PIK3CD/PPARA/EIF2S1/NDUFA12/NDUFB6/PRKAA2/RAC1/SDHA/INSR/GSK3A/TGFB1/NR1H3/SREBF1/CXCL8/TNFRSF1A/DDIT3/NDUFA4/LEPR/NDUFA9/COX7A2L/CDC42/CYCS/UQCR11	36
hsa04360	Axon guidance	43/2125	160/6092	0.988596	1	0.958925	RRAS/LRRC4/GNAI1/MYL9/NTNG1/PAK4/SLIT3/RHOD/NFATC2/HRAS/SEMA5A/PLXNB1/SEMA3C/SEMA4B/NRAS/PLXNB2/GNAI3/RAC3/SEMA4D/PIK3CD/CAMK2G/EFNA4/NFATC3/MAPK3/NCK1/SSH1/WNT5A/EPHA4/CAMK2D/RAC1/SSH3/PPP3R1/MYL5/NGEF/EPHB2/CFL1/PARD6G/EPHB4/SEMA3F/RYK/CDC42/FYN/SRGAP2	43
hsa04630	JAK-STAT signaling pathway	26/2125	104/6092	0.988935	1	0.958925	CDKN1A/IL15/BCL2L1/STAT1/IL6/HRAS/PDGFA/IL7/AKT1/PDGFRB/OSMR/STAT2/SOCS7/IL12A/PIK3CD/TYK2/IL11/STAT4/STAT3/SOCS6/AOX1/CCND2/EGFR/LEPR/STAT5A/IFNGR1	26
hsa04668	TNF signaling pathway	25/2125	101/6092	0.989645	1	0.958925	IL15/CSF1/CREB3L2/IL6/RPS6KA4/CXCL3/TRAF2/PGAM5/AKT1/CREB3L4/CEBPB/DAB2IP/IKBKG/PIK3CD/RPS6KA5/TRAF5/MAPK3/CFLAR/CXCL6/VCAM1/PTGS2/ICAM1/BIRC2/TNFRSF1A/CXCL1	25
hsa05226	Gastric cancer	30/2125	118/6092	0.989942	1	0.958925	CDKN1A/FGF7/CDH1/JUP/HRAS/LRP5/WNT16/CDK2/AKT1/TGFB2/NRAS/RXRA/FZD5/PIK3CD/MAPK3/WNT5A/WNT9A/CDKN2B/TCF7L2/TGFBR2/DVL3/TGFB1/FZD4/E2F1/CTNNB1/FGF2/AXIN2/EGFR/ERBB2/DDB2	30
hsa04926	Relaxin signaling pathway	27/2125	108/6092	0.990065	1	0.958925	GNAI1/CREB3L2/MMP2/PLCB4/HRAS/AKT1/CREB3L4/NRAS/ADCY8/PLCB3/GNAI3/VEGFA/VEGFB/PIK3CD/ARRB1/MAPK3/ADCY2/ADCY6/PRKACA/TGFBR2/GNG10/GNG7/TGFB1/GNB3/ADCY3/EGFR/PLCB2	27
hsa05130	Pathogenic Escherichia coli infection	43/2125	161/6092	0.990113	1	0.958925	SEC24C/TLR4/TNFRSF10B/HCLS1/TUBB4B/CLDN4/CLDN11/LPAR1/IL6/NCL/TRAF2/CYFIP1/MYO6/TUBA1B/MYO10/MYO1B/TUBA1C/TNFRSF10A/ARPC1A/IKBKG/MYO1E/CASP9/ACTR3C/MAPK3/NCK1/CASP4/WASF1/TUBB/F2R/CYTH2/ARPC5L/RAC1/CLDN23/TUBB6/ARF1/TUBB3/CXCL8/TNFRSF1A/TNFSF10/CDC42/FYN/CYCS/ARHGEF1	43
hsa00515	Mannose type O-glycan biosynthesis	3/2125	21/6092	0.991214	1	0.958925	B3GAT1/MGAT5B/POMK	3
hsa00510	N-Glycan biosynthesis	10/2125	49/6092	0.991261	1	0.958925	MAN1C1/ALG10/MGAT5B/MGAT2/DPM1/MAN2A2/ALG6/ST6GAL2/ALG9/DOLPP1	10
hsa05225	Hepatocellular carcinoma	38/2125	146/6092	0.991978	1	0.958925	CDKN1A/BCL2L1/ACTL6A/SMARCA4/HRAS/DPF1/LRP5/WNT16/AKT1/TGFB2/NRAS/ARID1A/FZD5/IGF1R/PIK3CD/SMARCD2/MAPK3/SMARCD1/WNT5A/WNT9A/SMARCE1/CDKN2A/GSTM2/TCF7L2/TGFBR2/PBRM1/DVL3/TGFB1/FZD4/SMARCC1/GSTA1/E2F1/CTNNB1/AXIN2/NQO1/EGFR/SMARCB1/DDB2	38
hsa04550	Signaling pathways regulating pluripotency of stem cells	28/2125	113/6092	0.992485	1	0.958925	TCF3/HRAS/WNT16/AKT1/POU5F1/NRAS/MEIS1/FGFR3/ACVR2A/FZD5/IGF1R/PIK3CD/PCGF5/MAPK3/WNT5A/WNT9A/SMAD1/SMAD9/ACVR2B/STAT3/DVL3/FZD4/CTNNB1/FGF2/KAT6A/AXIN2/PCGF6/ACVR1B	28
hsa00450	Selenocompound metabolism	2/2125	17/6092	0.993178	1	0.958925	SEPHS1/PAPSS2	2
hsa00603	Glycosphingolipid biosynthesis - globo and isoglobo series	1/2125	12/6092	0.99422	1	0.958925	HEXA	1
hsa05100	Bacterial invasion of epithelial cells	16/2125	73/6092	0.994564	1	0.958925	MAD2L2/HCLS1/CDH1/DNM2/ARPC1A/PIK3CD/ACTR3C/WASF1/FN1/ARPC5L/DOCK1/RAC1/CTNNB1/CBL/CDC42/CRKL	16
hsa04974	Protein digestion and absorption	13/2125	63/6092	0.995582	1	0.958925	DPP4/SLC7A7/MME/KCNE3/SLC1A1/PRCP/COL11A1/COL6A6/COL8A2/SLC38A2/COL21A1/COL24A1/PRSS3	13
hsa04012	ErbB signaling pathway	17/2125	78/6092	0.995985	1	0.958925	CDKN1A/PAK4/HRAS/AKT1/NRAS/PIK3CD/CAMK2G/CBLB/MAPK3/NCK1/CAMK2D/NRG2/CBL/EGFR/ERBB2/STAT5A/CRKL	17
hsa05135	Yersinia infection	29/2125	121/6092	0.996672	1	0.958925	TLR4/NFATC1/ARHGEF28/NFATC2/IL6/TRAF2/AKT1/TICAM1/FYB1/RAC3/ARPC1A/IKBKG/PIK3CD/NFATC3/ACTR3C/MAPK3/FN1/VAV3/ARPC5L/DOCK1/RAC1/PIP5K1C/PKN1/GNAQ/CXCL8/RPS6KA2/CDC42/ARHGEF1/CRKL	29
hsa05415	Diabetic cardiomyopathy	43/2125	169/6092	0.997054	1	0.958925	PARP1/MMP2/IRS1/VDAC3/PLCB4/MPC2/CTSD/PDK4/NDUFA6/PDHA1/AKT1/TGFB2/ATP5PO/PLCB3/PDK2/PPP1CA/CD36/CYC1/UQCRFS1/ATP5PB/PIK3CD/PPARA/PPP1CC/CAMK2G/SLC25A5/NDUFA12/ATP5MC1/NDUFB6/SLC25A4/CAMK2D/RAC1/SDHA/INSR/TGFBR2/TGFB1/CPT1B/NDUFA4/ATP5F1B/PLCB2/NDUFA9/COX7A2L/MPC1/UQCR11	43
hsa00410	beta-Alanine metabolism	3/2125	25/6092	0.997824	1	0.958925	ABAT/ACOX1/MLYCD	3
hsa04010	MAPK signaling pathway	66/2125	253/6092	0.999126	1	0.958925	FGF7/PGF/NFATC1/RRAS/CSF1/STMN1/PDGFD/PLA2G4C/DUSP3/RPS6KA4/HRAS/MKNK1/TRAF2/PDGFA/MAP3K11/AKT1/DUSP2/PPP5C/PDGFRB/ARTN/TGFB2/NRAS/FGFR3/IL1RAP/NR4A1/LAMTOR3/VEGFA/VEGFB/MAP4K4/RAC3/MAP4K3/IGF1R/MEF2C/IKBKG/RPS6KA5/ARRB1/CACNA1A/MKNK2/EFNA4/TEK/NFATC3/CD14/MAPK3/MAP3K12/PRKACA/CACNA1D/RAC1/NTF4/DUSP7/RAPGEF2/INSR/HSPA8/TGFBR2/PPP3R1/TGFB1/RELB/NGFR/TNFRSF1A/FGF2/RAP1A/DDIT3/RPS6KA2/EGFR/ERBB2/CDC…	66
hsa00513	Various types of N-glycan biosynthesis	5/2125	37/6092	0.999149	1	0.958925	HEXA/MAN1C1/MGAT2/MAN2A2/ALG9	5
hsa00190	Oxidative phosphorylation	24/2125	111/6092	0.999242	1	0.958925	ATP6V0A1/ATP6V1B2/ATP6V1E1/NDUFA6/ATP6V1A/LHPP/ATP5PO/CYC1/UQCRFS1/ATP5PB/NDUFA12/ATP5MC1/ATP6V1C1/NDUFB6/ATP6V1F/SDHA/ATP6V1C2/ATP6V0E1/NDUFA4/ATP5F1B/NDUFA9/COX7A2L/CYCS/UQCR11	24
hsa04141	Protein processing in endoplasmic reticulum	37/2125	159/6092	0.999509	1	0.958925	SEC24C/FBXO6/TRAM1/UBQLN4/PRKN/TRAF2/CRYAB/DNAJA1/HSPBP1/FBXO2/OS9/HSPH1/DNAJB2/SVIP/RAD23A/RNF5/MAN1C1/UBE2D2/DERL3/NSFL1C/EIF2S1/RBX1/DERL2/CUL1/BAG2/HSPA8/DNAJB1/RAD23B/MARCHF6/HSPA4L/UBE2J2/UFD1/DDIT3/HSP90AB1/VCP/UBE2G1/UBE2J1	37
hsa04714	Thermogenesis	48/2125	199/6092	0.99967	1	0.958925	PNPLA2/CREB3L2/PPARG/PRKG1/ACTL6A/SMARCA4/HRAS/LIPE/DPF1/PPARGC1A/NDUFA6/CREB3L4/NRAS/PRKAG2/ADCY8/KDM1A/ATP5PO/CYC1/ARID1A/UQCRFS1/ACSL5/ATP5PB/TSC1/SMARCD2/ADCY2/SMARCD1/NDUFA12/ATP5MC1/ADCY6/PRKACA/SMARCE1/NDUFB6/PRKAA2/SDHA/RHEB/COA4/COX14/SMARCC1/ADCY3/CPT1B/NDUFA4/RPS6KA2/ATP5F1B/NDUFA9/COX7A2L/SMARCB1/ADCY10/UQCR11	48
hsa05208	Chemical carcinogenesis - reactive oxygen species	42/2125	189/6092	0.999956	1	0.958925	VDAC3/HRAS/EPHX1/NDUFA6/FOXO3/AKT1/NRAS/ATP5PO/CYP2E1/VEGFA/CYC1/CYP1B1/UQCRFS1/ATP5PB/IKBKG/PIK3CD/HIF1A/NOX4/PTPRJ/MAPK3/SLC25A5/NDUFA12/ATP5MC1/CAT/NDUFB6/SLC25A4/GSTM2/RAC1/SDHA/AKR1C3/PLD1/CBR1/GSTA1/NDUFA4/NQO1/EGFR/ATP5F1B/NDUFA9/COX7A2L/SOD2/ACP1/UQCR11	42
hsa05168	Herpes simplex virus 1 infection	121/2125	454/6092	0.999961	1	0.958925	HLA-A/HLA-C/ZNF558/HLA-DPA1/ALYREF/HLA-DMB/ZNF154/ZNF726/HLA-E/BCL2L1/ZNF528/CARD9/SRSF2/SRSF3/STAT1/TAPBP/NECTIN1/IL6/RIGI/ZNF519/ZNF600/ZNF793/EIF2B2/HLA-F/SRSF1/B2M/TRAF2/ZNF554/ZNF419/SRSF7/ZNF778/ZNF610/AKT1/HLA-DMA/ZNF208/ZNF415/ZNF768/PPP1CA/SP100/TICAM1/ZNF530/OAS2/ZNF836/ZNF490/ZNF714/STAT2/PML/ZNF568/ZNF850/APAF1/ZNF724/ZNF674/ZNF25/ZNF233/EIF2B1/NECTIN2/ZNF730/ZNF517/TLR3/ZNF540/ZNF57/…	121
hsa04260	Cardiac muscle contraction	6/2125	53/6092	0.999981	1	0.958925	TPM3/CYC1/UQCRFS1/CACNA1D/COX7A2L/UQCR11	6
hsa05171	Coronavirus disease - COVID-19	34/2125	182/6092	1	1	0.958925	TLR4/RPS27L/STAT1/IL6/RIGI/RPL26L1/CFB/ISG15/OAS2/STAT2/MASP1/C2/MX2/TLR3/IL12A/IKBKG/PIK3CD/CFD/MAPK3/C1S/RPL35/C1R/TYK2/RPS11/STAT3/RPS19/RPL13/C4B/CXCL8/TNFRSF1A/RPL36AL/RPL22L1/RPL13A/EGFR	34
