# Supplementary material for: SEC24C deficiency causes trafficking and glycosylation abnormalities in an epileptic encephalopathy with cataracts and dyserythropoeisis
Source: JCI Insight. 2025 Mar 25;10(9):e173484. doi: 10.1172/jci.insight.173484 (PMC12128993; doi:10.1172/jci.insight.173484)
Supplement: Supporting data values [file jciinsight-10-173484-s120.xlsx]

## Sheet: Figure 4D
Time (min)	CTRL																																	V-8
0	rep 1	rep 2	rep 3	rep 4	rep 5	rep 6	rep 7	rep 8	rep 9	rep 10	rep 11	rep 12	rep 13	rep 14	rep 15	rep 16	rep 17	rep 18	rep 19	rep 20	rep 21	rep 22	rep 23	rep 24	rep 25	rep 26	rep 27	rep 28	rep 29	rep 30	rep 31	rep 32	rep 33	rep1	rep2	rep3	rep4	rep5	rep6	rep7	rep8	rep9	rep10	rep11	rep12	rep13	rep14	rep15	rep16
2	1.81	17.12	5.88	-1.01	2.36	5.5	8.3	10.3	2.44	4.91	14.67	4.49	10.03	5.87	-0.29	1.04	7.39	-0.01	7.59	-0.93	9.81	-2.41	-1.08	7.65	-1.37	5.63	2.79	1.8	-2.22	4.9	0.71	-2.31	-4.77	0.79	0.3	2.42	0.84	1.38	-2.92	3.96	0.87	7.94	4.76	5.26	4.28	-2.23	7.63	-2.43	2.95
4	4.79	25.31	13.34	-3.36	4.85	8.83	13.94	13.92	6.69	4.61	17.07	3.46	36.7	10.92	0.52	4.76	4.87	8.58	6.14	2.87	16.66	3.05	4.39	11.11	-3.38	11.12	5.73	9.44	-2.14	9.52	4.38	0.57	1.3	0.41	3.76	3.78	9.5	6.31	-1.57	5.15	1.27	12.58	7.4	7.82	7.1	0.89	13.56	-2.22	10.52
6	7.5	29.47	8.91	8.95	6.96	5.85	17.12	23.23	16.64	8.66	35.07	6.45	54.94	20.84	12.22	7.17	13.53	24.33	46.61	18.56	12.65	1.61	5.31	1.82	-3.09	14.7	27.28	17.47	-1.05	11.05	5.88	1.87	2.36	4.53	4.5	3.81	14.27	8.68	-0.65	4.9	1.21	14.5	10.21	5.75	1.59	6.76	25.23	1.21	12.89
8	17.03	41.34	5.25	13.46	11.13	17.29	21.25	26.69	18.45	14.12	41.88	21.13	56.33	30.84	27.6	12.55	16.07	32.88	70.8	28.44	16.15	-0.8	2.89	1.27	4.49	15.33	49.49	10.49	2.92	17.42	10.14	10.62	8.65	7.93	12.76	7.4	11.15	10.55	-3.41	7.1	-3.12	13.42	11.15	8.64	2.22	8.71	10.66	5.2	12.52
10	22.16	37.46	1.84	26.06	13.65	16.25	27.79	30.22	23.99	17.61	41.15	23.79	59.18	26.19	47.89	17.61	19.56	36.97	81.43	40.18	15.19	-4.75	12.81	-0.13	5.62	19.33	73.14	34.95	4.78	-2.28	10.44	16.06	21.83	7.23	12.9	7.69	17.26	17.46	-5.4	8.76	-2.67	18.89	12.34	7.3	12.57	8.44	12.06	7.75	12.83
12	30.01	56.98	22.07	25.79	19.45	30.7	42.54	41.71	29.96	27.96	50.86	25.44	64.21	33.95	57.09	17.99	24.73	42.51	88.72	45.86	21.87	-6.73	9.42	7.39	7.51	22.02	78.24	33.38	11.58	1.14	13.87	24.42	43.97	9.45	15.19	9.97	19.15	20.95	0.35	8.61	1.3	19.29	15.79	7.7	14.21	6.45	19.24	8.65	14.62
14	32.74	49.05	26.03	38.19	17.02	31.82	49.39	51.53	37.89	23.34	52.35	35.16	54.17	39.84	63.78	20.72	29.17	42.96	95.67	50.24	27.61	-3.45	20.58	18.18	5.44	27.15	84.78	36.55	16.43	1.14	19.58	30.18	45.05	10.95	13.83	8.25	15.45	21.42	1.21	6.18	0.07	15.97	18.46	5.99	27.04	10.2	24.67	17.1	15.83
16	34.87	63.08	29.4	38.87	24.19	37.56	54.08	55.09	39.63	36.29	64.44	39.34	68.71	44.67	66.08	17.92	35.71	43.02	87.26	50.38	36.7	-1.3	23.16	28.87	11.1	31.73	78.13	39.34	21.53	25.99	25.79	34.77	48.79	9.56	15.61	7.35	19.27	23.91	5.72	12.55	3.89	20.94	27.24	1.31	30.54	8.54	25.63	21.96	16.57
18	39.49	61.56	41.47	37.59	27.64	52.19	56.59	58.3	46.23	42.15	61.37	43.55	66.79	46.16	69.8	22.41	39.13	42.13	82.7	53.62	31.18	-0.5	24.78	18.02	12.04	34.17	82.48	45.08	27.81	52.05	29.28	41.41	45.08	9.79	16.78	7.98	19.8	23.35	13.13	12.9	4.94	21.25	30.15	1.99	34.96	10.59	22.04	22.69	18.47
20	43.16	67.65	43.79	36.93	26.38	49.76	58.27	62.01	47.53	50.42	61.68	44.32	66.7	55.63	72.51	20.75	38.82	40.46	73.58	58.39	49.43	-0.25	28.17	35.77	12.71	38.6	85.81	48.87	31.38	52.95	34.51	54.13	49.43	10.2	17	8.61	22.84	28.01	20.5	14.71	6.28	17.04	33.33	2.69	38.88	9.78	32.6	25.74	26.06
22	46.62	68.82	51.73	40.98	37.27	50.68	61.27	63.63	51.05	52.56	67.27	47.93	67.81	58.2	75.11	24.19	38.13	47.56	78.47	58.52	47.81	4.25	22.88	32.61	13.66	40.98	68.99	46.71	33.23	60.66	39.24	67.34	55.5	11.17	16.02	8.98	25.24	30.06	27.25	15	8.78	15.76	37.79	1.91	44.87	9.84	40.9	35.08	29.29
24	51.77	71.07	49.96	43.78	41.39	56.45	62.94	57.55	48.39	54.55	69.36	50.33	66.59	60.51	76.23	24.49	51.32	45.7	75.49	60.53	53.53	3.96	17.71	38.85	18.51	44.84	84.2	57.03	39.53	49.98	43.22	68.31	54.15	9.45	17.11	9.1	28.7	30.26	33.65	15.94	6.98	11.49	42.04	2.2	48.45	7.81	34.6	33.95	38.92
26	52.99	68.91	47.9	44.82	43.49	62.54	67.13	53.44	51.34	61.35	69.55	56.32	67.83	64.44	76.9	19.35	53.41	46.74	69.98	67.86	53.09	12.13	31.63	36.89	20.03	45.68	76.9	50.86	43.2	49.56	45.66	72.41	56.32	2.59	17.32	11.81	38.7	40.29	38.42	17.25	6.8	11.83	42.64	3.69	53.96	8.7	40.91	58.34	45.29
28	57.35	77.53	61.48	49.44	48.26	64.71	67.55	63.86	52.45	59.62	74	55.32	61.78	64.74	77.95	26.17	56.04	44.44	65.24	68.32	58.86	17.32	34.06	39.01	20.49	49.49	80.48	60.77	39.03	44.32	50.26	76.99	54.87	8.18	18.96	11.61	42.01	46.48	43.09	28.17	12.04	20.91	51.15	1.77	55.81	8.16	52.52	51.43	49.06
30	62.08	77.31	60.38	55.01	52.29	65.56	73.53	64.63	66.52	57.09	77.22	63.02	72.79	68.96	82.92	28.39	59.51	46.29	64.89	68.66	54.34	22.27	39.24	39.83	29.81	56.84	84.61	58.77	47.45	57.69	53.39	90.69	57.86	0.83	14.8	13.48	51.51	40.94	48.65	28.17	13.2	25.79	53.57	4.22	58.96	12.13	57.93	57.92	51.52
[truncated: 28 more columns]

## Sheet: Figure 4E
	CD 55		CD 59		CD 73
	CTRL	V-8	CTRL	V-8	CTRL	V-8
Absolute MFI	5555.65	3967.22	26061.4	58040.1	28596.1	57646.3
	5309.8	3855.76	27127	48945.2	25092.3	50158
	5175.54	3947.01	25607.1	46629.1	22405	51960.9

## Sheet: Figure 5C
Lens Artifact Count
sgRNA a injected artifacts	sgRNA a WT artifacts	sgRNA b injected artifacts	sgRNA b WT artifacts
11	0	9	0
7	0	15	0
0	0	14	0
6	0	0	13
3	0	23	0
2	0	1	2
5	0	8	1
0	0	10	0
0	0	24	9
0	1	17
3	0	2
1	0	4
2	0	11
1		13
8		7
5		5
10
7
0
5
1
11

## Sheet: Figure 5E
Maximum Velocity Reached
WT	sec24C(-)	sec24C(-)sec24D(-)	sec24D(-)
4.33495	0	0	1.52621
5.39643	0	0	9.62217
7.25068	0.36756	0	0.728043
9.01082	0	0	0.44815
3.38873	0	0	0.7463
3.09259	0	0	0.406987
16.9464	1.66069	0	0.31852
1.01662	0.068255	0	1.34368
16.1531	0	0	1.03862
2.85201	0.71259	0	1.25854

## Sheet: Figure 5F
Total Distance Travelled
WT	sec24C(-)	sec24C(-)sec24D(-)	sec24D(-)
5.50793	0	0	3.76299
5.96872	0	0	15.643
27.3161	0.073512	0	0.607191
21.5721	0	0	4.00609
7.41558	0	0	1.54826
6.2604	0	0	1.22712
19.6387	0.60079	0	0.136508
8.30421	0.013651	0	3.62255
43.674	0	0	2.71138
2.63632	0.543466	0	3.05959

## Sheet: Figure 5H
Muscle Area
WT	sec24C(-)	sec24C(-)sec24D(-)	sec24D(-)
0.0656522	0.0627185	0	0.0253531
0.0579505	0.0564025	0.00841676	0.0239115
0.0630531	0.0616606	0	0.0210492
0.0574375	0.0639551	0.00662717	0.0181113
0.0539418	0.0624779	0	0.0263102
0.0727331	0.0663199	0.00266442	0.0217933
0.0617947		0.00481055

## Sheet: Figure 5J
Cerebellum Width
WT	sec24C(-)	sec24C(-)sec24D(-)	sec24D(-)
285.828	265.327	255.255	269.988
291.238	264.354	285.774	260.247
270.435	270.922	282.097	271.642
319.65	298.678	232.18	296.747
295.213	290.139	272.395	267.646
287.486	267.049	294.252	281.529
288.094	276.959	260.182	292.029
284.686	291.831	237.333	281.852
300.864	263.686	269.274	249.011
286.609	270.269	273.953	287.52
283.701	272.266	247.562	318.28
303.933	292.139	279.37	282.579
295.369	293.065	290.463
		250.295
		254.504
		251.907

## Sheet: Supplemental Figure 2A
Name	Sample Name	Detector	Ct	StdDev Ct	Mean	StdDev Mean	(StdDevMittelwert)²
ACTB	Case	b_Actin	16.7452	0.236932	16.4717	0.182387	0.0332649
			16.3364
			16.3334
	Control 1	b_Actin	16.6333	0.124354	16.516	0.0869314	0.00755708
			16.5291
			16.3856
	Control 2	b_Actin	16.3171	0.0906726	16.3619	0.0695712	0.00484015
			16.4663
			16.3024
Name	Sample Name	Detector	Ct	StdDev Ct	Mean	StdDev Mean	(StdDevMittelwert)²
SEC24C_C1	Case	SEC24C_C1	30.8334	0.387808	30.3867	0.297806	0.0886883
			30.1904
			30.1362
	Control 1	SEC24C_C1	26.8047	0.0793752	26.7313	0.0561557	0.00315347
			26.7422
			26.6471
	Control 2	SEC24C_C1	26.7024	0.032472	26.6877	0.0248142	0.000615744
			26.7103
			26.6505
C1	Ct_Mittel(housekeeper)	Ct_Mittel(Zielgen)	ΔCt_mittel(Ct_mittel(Zielgen)-Ct_mittel(housekeeper))	(StdDev,Ct(housekeeper))²	(StdDev,Ct(Zielgen))²	(StdDevCt_mittel(housekeeper))²+(StdDevCt_mittel(Zielgen))²	StdDev_mittel(ΔCt)	ΔΔCt	StdDev(ΔΔCt)	2hochΔΔCT[%]	ΔΔCt+StdDev(ΔΔCt)	StdDev_max[%]	ΔΔCt-StdDev(ΔΔCt)	StdDev_min [%]	2hochΔΔCT[%]-StdDev_max[%]	2hochΔΔCT[%]-StdDev_min[%]
mittel wert	16.4389	26.7095	10.2706	0.04	0.040485	0.080485	0.283699	0	0.283699	1	0.283699	1.21731	-0.283699	0.821482	0.217312	0.178518
case	16.4717	30.3867	13.915	0.182387	0.297806	0.480192	0.692959	-3.64441	0.692959	0.0799691	-2.95145	0.129278	-4.33737	0.0494676	0.0493086	0.0305015
control 1	16.516	26.7313	10.2154	0.0869314	0.0561557	0.143087	0.378269	0.0552432	0.378269	1.03903	0.433512	1.35052	-0.323025	0.799392	0.311483	0.239643
control 2	16.3619	26.6877	10.3258	0.0695712	0.0248142	0.0943854	0.307222	-0.0552432	0.307222	0.962432	0.251979	1.19084	-0.362465	0.777834	0.228407	0.184598

## Sheet: Supplemental Figure 2B
Name	Sample Name	Detector	Ct	StdDev Ct	Mean	StdDev Mean	(StdDevMittelwert)²
ACTB	Case	b_Actin	16.7452	0.236932	16.4717	0.182387	0.0332649
			16.3364
			16.3334
	Control 1	b_Actin	16.6333	0.124354	16.516	0.0869314	0.00755708
			16.5291
			16.3856
	Control 2	b_Actin	16.3171	0.0906726	16.3619	0.0695712	0.00484015
			16.4663
			16.3024
Name	Sample Name	Detector	Ct	StdDev Ct	Mean	StdDev Mean	(StdDevMittelwert)²
SEC24C_C2	Case	SEC24C_C2	29.0901	0.248467	28.8418	0.165761	0.0274768
			28.8422
			28.5932
	Control 1	SEC24C_C2	25.55	0.0853478	25.6481	0.0653619	0.00427217
			25.7058
			25.6884
	Control 2	SEC24C_C2	25.5075	0.141364	25.5634	0.107183	0.0114882
			25.4586
			25.7242
C2	Ct_Mittel(housekeeper)	Ct_Mittel(Zielgen)	ΔCt_mittel(Ct_mittel(Zielgen)-Ct_mittel(housekeeper))	(StdDev,Ct(housekeeper))²	(StdDev,Ct(Zielgen))²	(StdDevCt_mittel(housekeeper))²+(StdDevCt_mittel(Zielgen))²	StdDev_mittel(ΔCt)	ΔΔCt	StdDev(ΔΔCt)	2hochΔΔCT[%]	ΔΔCt+StdDev(ΔΔCt)	StdDev_max[%]	ΔΔCt-StdDev(ΔΔCt)	StdDev_min [%]	2hochΔΔCT[%]-StdDev_max[%]	2hochΔΔCT[%]-StdDev_min[%]
mittel wert	16.4389	25.6058	9.16682	0.04	0.0862726	0.126273	0.355349	0	0.355349	1	0.355349	1.27929	-0.355349	0.781681	0.279295	0.218319
case	16.4717	28.8418	12.3701	0.182387	0.165761	0.348148	0.590041	-3.20333	0.590041	0.108568	-2.61329	0.163426	-3.79337	0.0721243	0.0548582	0.0364436
control 1	16.516	25.6481	9.1321	0.0869314	0.0653619	0.152293	0.390248	0.0347134	0.390248	1.02435	0.424961	1.34254	-0.355534	0.78158	0.318183	0.242773
control 2	16.3619	25.5634	9.20153	0.0695712	0.107183	0.176754	0.420422	-0.0347134	0.420422	0.976226	0.385708	1.3065	-0.455135	0.729442	0.330275	0.246784

## Sheet: Supplemental Figure 2C
Name	Sample Name	Detector	Ct	StdDev Ct	Mean	StdDev Mean	(StdDevMittelwert)²
ACTB	Case	b_Actin	16.7452	0.236932	16.4717	0.182387	0.0332649
			16.3364
			16.3334
	Control 1	b_Actin	16.6333	0.124354	16.516	0.0869314	0.00755708
			16.5291
			16.3856
	Control 2	b_Actin	16.3171	0.0906726	16.3619	0.0695712	0.00484015
			16.4663
			16.3024
Name	Sample Name	Detector	Ct	StdDev Ct	Mean	StdDev Mean	(StdDevMittelwert)²
SEC24C_C3	Case	SEC24C_C3	30.83	0.104932	30.7834	0.0801065	0.00641706
			30.6632
			30.857
	Control 1	SEC24C_C3	27.485	0.176218	27.2956	0.126267	0.0159434
			27.2653
			27.1365
	Control 2	SEC24C_C3	26.9083	0.153091	27.0142	0.117023	0.0136945
			27.1897
			26.9445
C3	Ct_Mittel(housekeeper)	Ct_Mittel(Zielgen)	ΔCt_mittel(Ct_mittel(Zielgen)-Ct_mittel(housekeeper))	(StdDev,Ct(housekeeper))²	(StdDev,Ct(Zielgen))²	(StdDevCt_mittel(housekeeper))²+(StdDevCt_mittel(Zielgen))²	StdDev_mittel(ΔCt)	ΔΔCt	StdDev(ΔΔCt)	2hochΔΔCT[%]	ΔΔCt+StdDev(ΔΔCt)	StdDev_max[%]	ΔΔCt-StdDev(ΔΔCt)	StdDev_min [%]	2hochΔΔCT[%]-StdDev_max[%]	2hochΔΔCT[%]-StdDev_min[%]
mittel wert	16.4389	27.1549	10.716	0.04	0.121645	0.161645	0.402051	0	0.402051	1	0.402051	1.32139	-0.402051	0.756781	0.321386	0.243219
case	16.4717	30.7834	14.3117	0.182387	0.0801065	0.262493	0.512341	-3.59576	0.512341	0.0827119	-3.08342	0.117977	-4.1081	0.057988	0.0352653	0.0247239
control 1	16.516	27.2956	10.7796	0.0869314	0.126267	0.213199	0.461735	-0.0636737	0.461735	0.956825	0.398061	1.31774	-0.525408	0.694763	0.360911	0.262062
control 2	16.3619	27.0142	10.6523	0.0695712	0.117023	0.186595	0.431966	0.0636737	0.431966	1.04512	0.49564	1.40995	-0.368292	0.774699	0.364822	0.270425

[truncated: 3 more sheets: Supplemental Figure 3B, Supplemental Figure 4G, Supplemental Figure 4H]
